# Supplementary material for: cis-Dichloridobis(1,10-phenanthroline)cobalt(II) dimethyl­formamide solvate
Source: Acta Crystallogr Sect E Struct Rep Online. 2008 Sep 27;64(Pt 10):m1328–9. doi: 10.1107/S1600536808030341 (PMC2959430; doi:10.1107/S1600536808030341)
Supplement: Supplementary file 1 [file e-64-m1328-sup1.cif]

##############################################################################
###                                                                        ###
###        Electronic paper (Acta Crystallographica Section E)             ###
###                                                                        ###
##############################################################################
#                                                                            #
# This CIF contains the data in a paper accepted for publication in Acta     #
# Crystallographica Section E. It conforms to the requirements of Notes      #
# for Authors for Section E, and has been peer reviewed under the auspices   #
# of the IUCr Commission on Journals.                                        #
#                                                                            #
# Full details of the Crystallographic Information File format               #
# are given in the paper "The Crystallographic Information File (CIF):       #
# a New Standard Archive File for Crystallography" by S. R. Hall, F. H.      #
# Allen and I. D. Brown [Acta Cryst. (1991), A47, 655-685].                  #
#                                                                            #
# The current version of the core CIF dictionary is obtainable from          #
# ftp://ftp.iucr.org/pub/cif_core.dic. The current version number is 2.4.    #
#                                                                            #
# Software is freely available for graphical display of the structure(s) in  #
# this CIF.  For information consult the CIF home page http://www.iucr.org/  #
# cif/home.html                                                              #
#                                                                            #
# This file may be used for bona fide research purposes within the           #
# scientific community so long as proper attribution is given to the journal # 
# article from which it was obtained.                                        #
#                                                                            #
##############################################################################
                                             
data_I
_audit_creation_method     SHELXL-97
_chemical_name_systematic
;
<i>cis</i>-Dichloridobis(1,10-phenanthroline)cobalt(II) dimethylformamide
solvate
;
_chemical_name_common     ?
_chemical_formula_moiety     'C24 H16 Cl2 Co N4, C3 H7 N O'
_chemical_formula_sum     'C27 H23 Cl2 Co N5 O'
_chemical_formula_iupac     '[Co Cl2 (C12 H8 N2)2], C3 H7 N O'
_chemical_formula_weight     563.33
_chemical_melting_point     ?
_symmetry_cell_setting     Orthorhombic
_symmetry_space_group_name_H-M     'P b c n'
_symmetry_space_group_name_Hall     '-P 2n 2ab'
loop_
    _symmetry_equiv_pos_as_xyz
    'x, y, z'
    '-x+1/2, -y+1/2, z+1/2'
    '-x, y, -z+1/2'
    'x+1/2, -y+1/2, -z'
    '-x, -y, -z'
    'x-1/2, y-1/2, -z-1/2'
    'x, -y, z-1/2'
    '-x-1/2, y-1/2, z'
_cell_length_a     16.345(3)
_cell_length_b     12.342(2)
_cell_length_c     12.342(2)
_cell_angle_alpha     90.00
_cell_angle_beta     90.00
_cell_angle_gamma     90.00
_cell_volume     2489.8(8)
_cell_formula_units_Z     4
_cell_measurement_reflns_used     6370
_cell_measurement_theta_min     2.0675
_cell_measurement_theta_max     25.0264
_cell_measurement_temperature     293(2)
_exptl_crystal_description     'Block'
_exptl_crystal_colour     'Colorless'
_exptl_crystal_size_max     0.20
_exptl_crystal_size_mid     0.20
_exptl_crystal_size_min     0.20
_exptl_crystal_density_diffrn     1.503
_exptl_crystal_density_meas     ?
_exptl_crystal_density_method     'not measured'
_exptl_crystal_F_000     1156
_exptl_absorpt_coefficient_mu     0.935
_exptl_absorpt_correction_type     'multi-scan'
_exptl_absorpt_process_details
;
(CrystalClear; Rigaku & Molecular Structure Corporation, 2000)
;
_exptl_absorpt_correction_T_min     0.829
_exptl_absorpt_correction_T_max     0.829
_exptl_special_details
;
;
_diffrn_ambient_temperature     293(2)
_diffrn_radiation_type     MoK\a
_diffrn_radiation_wavelength     0.71073
_diffrn_radiation_source     'fine-focus sealed tube'
_diffrn_radiation_monochromator     graphite
_diffrn_measurement_device_type     'Rigaku Mercury70 CCD'
_diffrn_measurement_method     \w
_diffrn_detector_area_resol_mean     ?
_diffrn_reflns_number     14711
_diffrn_reflns_av_R_equivalents     0.0169
_diffrn_reflns_av_sigmaI/netI     0.0094
_diffrn_reflns_theta_min     2.07
_diffrn_reflns_theta_max     25.02
_diffrn_reflns_theta_full     25.02
_diffrn_measured_fraction_theta_max     0.998
_diffrn_measured_fraction_theta_full     0.998
_diffrn_reflns_limit_h_min     -17
_diffrn_reflns_limit_h_max     19
_diffrn_reflns_limit_k_min     -14
_diffrn_reflns_limit_k_max     14
_diffrn_reflns_limit_l_min     -13
_diffrn_reflns_limit_l_max     14
_diffrn_standards_number     0
_diffrn_standards_interval_count     ?
_diffrn_standards_interval_time     ?
_diffrn_standards_decay_%     ?
_refine_special_details
;
Refinement of <i>F</i>^2^ against ALL reflections. The weighted <i>R</i>-factor
<i>wR</i> and goodness of fit <i>S</i> are based on <i>F</i>^2^, conventional
<i>R</i>-factors <i>R</i> are based on <i>F</i>, with <i>F</i> set to zero for
negative <i>F</i>^2^. The threshold expression of <i>F</i>^2^ >
\s(<i>F</i>^2^) is used only for calculating <i>R</i>-factors(gt) <i>etc</i>.
and is not relevant to the choice of reflections for refinement.
<i>R</i>-factors based on <i>F</i>^2^ are statistically about twice as large
as those based on <i>F</i>, and <i>R</i>- factors based on ALL data will be
even larger.
;
_reflns_number_total     2204
_reflns_number_gt     2168
_reflns_threshold_expression     I>2\s(I)
_refine_ls_structure_factor_coef     Fsqd
_refine_ls_matrix_type     full
_refine_ls_R_factor_all     0.0263
_refine_ls_R_factor_gt     0.0258
_refine_ls_wR_factor_gt     0.0621
_refine_ls_wR_factor_ref     0.0626
_refine_ls_goodness_of_fit_ref     1.094
_refine_ls_restrained_S_all     1.097
_refine_ls_number_reflns     2204
_refine_ls_number_parameters     180
_refine_ls_number_restraints     2
_refine_ls_hydrogen_treatment     constr
_refine_ls_weighting_scheme     calc
_refine_ls_weighting_details
         'calc w=1/[\s^2^(Fo^2^)+(0.0288P)^2^+1.9948P] where P=(Fo^2^+2Fc^2^)/3'
_atom_sites_solution_hydrogens     geom
_atom_sites_solution_primary     direct
_atom_sites_solution_secondary     difmap
_refine_ls_shift/su_max     ?
_refine_ls_shift/su_max_lt     0.001
_refine_ls_shift/su_mean     0.000
_refine_diff_density_max     0.343
_refine_diff_density_min     -0.212
_refine_ls_extinction_method     none
_refine_ls_extinction_coef     ?
loop_
    _atom_type_symbol
    _atom_type_description
    _atom_type_scat_dispersion_real
    _atom_type_scat_dispersion_imag
    _atom_type_scat_source
    'C' 'C' 0.0033 0.0016
                         'International Tables Vol C Tables 4.2.6.8 and 6.1.1.4'
    'H' 'H' 0.0000 0.0000
                         'International Tables Vol C Tables 4.2.6.8 and 6.1.1.4'
    'N' 'N' 0.0061 0.0033
                         'International Tables Vol C Tables 4.2.6.8 and 6.1.1.4'
    'O' 'O' 0.0106 0.0060
                         'International Tables Vol C Tables 4.2.6.8 and 6.1.1.4'
    'Cl' 'Cl' 0.1484 0.1585
                         'International Tables Vol C Tables 4.2.6.8 and 6.1.1.4'
    'Co' 'Co' 0.3494 0.9721
                         'International Tables Vol C Tables 4.2.6.8 and 6.1.1.4'
_computing_data_collection
                 'CrystalClear (Rigaku & Molecular Structure Corporation, 2000)'
_computing_cell_refinement
                 'CrystalClear (Rigaku & Molecular Structure Corporation, 2000)'
_computing_data_reduction
                 'CrystalClear (Rigaku & Molecular Structure Corporation, 2000)'
_computing_structure_solution     'SHELXS97 (Sheldrick, 2008)'
_computing_structure_refinement     'SHELXL97 (Sheldrick, 2008)'
_computing_molecular_graphics     'DIAMOND (Brandenburg, 2005)'
_computing_publication_material
                            'SHELXTL (Sheldrick, 2008) and PLATON (Spek; 2003).'
loop_
    _atom_site_type_symbol
    _atom_site_label
    _atom_site_fract_x
    _atom_site_fract_y
    _atom_site_fract_z
    _atom_site_U_iso_or_equiv
    _atom_site_adp_type
    _atom_site_calc_flag
    _atom_site_refinement_flags
    _atom_site_occupancy
    _atom_site_disorder_assembly
    _atom_site_disorder_group
    Co Co1 0.5000 0.71666(2) 0.2500 0.01272(10) Uani d S 1 . .
    Cl Cl1 0.41390(2) 0.59903(3) 0.14376(3) 0.01956(11) Uani d . 1 . .
    N N2 0.59089(8) 0.72168(10) 0.12398(11) 0.0151(3) Uani d . 1 . .
    C C11 0.65206(9) 0.79462(12) 0.14122(12) 0.0141(3) Uani d . 1 . .
    N N1 0.57879(8) 0.84851(11) 0.29957(11) 0.0162(3) Uani d . 1 . .
    C C7 0.72069(9) 0.80426(13) 0.07300(13) 0.0171(3) Uani d . 1 . .
    C C12 0.64445(9) 0.86417(12) 0.23421(13) 0.0148(3) Uani d . 1 . .
    C C3 0.69394(10) 1.00860(14) 0.34665(14) 0.0228(4) Uani d . 1 . .
    H H3A 0.7317 1.0626 0.3628 0.027 Uiso calc R 1 . .
    C C10 0.59726(10) 0.65659(13) 0.03895(13) 0.0187(3) Uani d . 1 . .
    H H10A 0.5558 0.6065 0.0264 0.022 Uiso calc R 1 . .
    C C1 0.57135(10) 0.91093(14) 0.38597(14) 0.0215(4) Uani d . 1 . .
    H H1A 0.5264 0.9007 0.4311 0.026 Uiso calc R 1 . .
    C C6 0.78081(10) 0.88565(14) 0.09568(14) 0.0209(4) Uani d . 1 . .
    H H6A 0.8261 0.8924 0.0507 0.025 Uiso calc R 1 . .
    C C5 0.77263(10) 0.95285(14) 0.18162(14) 0.0218(4) Uani d . 1 . .
    H H5A 0.8120 1.0059 0.1940 0.026 Uiso calc R 1 . .
    C C2 0.62797(10) 0.99184(15) 0.41280(15) 0.0253(4) Uani d . 1 . .
    H H2A 0.6208 1.0336 0.4748 0.030 Uiso calc R 1 . .
    C C8 0.72538(11) 0.73320(13) -0.01602(14) 0.0210(4) Uani d . 1 . .
    H H8A 0.7699 0.7360 -0.0629 0.025 Uiso calc R 1 . .
    C C9 0.66376(10) 0.65987(14) -0.03293(14) 0.0222(4) Uani d . 1 . .
    H H9A 0.6660 0.6126 -0.0916 0.027 Uiso calc R 1 . .
    C C4 0.70425(10) 0.94361(13) 0.25393(13) 0.0176(3) Uani d . 1 . .
    O O1 0.5517(2) 0.0842(2) 0.1510(3) 0.0433(7) Uani d P 0.50 . .
    N N3 0.5000 0.2344(2) 0.2500 0.0453(7) Uani d SD 1 . .
    C C13 0.5478(6) 0.1828(7) 0.1772(8) 0.048(3) Uani d PD 0.50 . .
    H H13A 0.5840 0.2276 0.1400 0.057 Uiso calc PR 0.50 . .
    C C14 0.5000 0.3523(3) 0.2500 0.0553(10) Uani d S 1 . .
    H H14A 0.5551 0.3783 0.2427 0.083 Uiso calc PR 0.50 . .
    H H14B 0.4772 0.3783 0.3168 0.083 Uiso calc PR 0.50 . .
    H H14C 0.4677 0.3783 0.1904 0.083 Uiso calc PR 0.50 . .
    C C15 0.5421(7) 0.1760(10) 0.1657(9) 0.067(4) Uani d PD 0.50 . .
    H H15A 0.5375 0.2151 0.0987 0.100 Uiso calc PR 0.50 . .
    H H15B 0.5180 0.1055 0.1575 0.100 Uiso calc PR 0.50 . .
    H H15C 0.5988 0.1685 0.1846 0.100 Uiso calc PR 0.50 . .
loop_
    _atom_site_aniso_label
    _atom_site_aniso_U_11
    _atom_site_aniso_U_22
    _atom_site_aniso_U_33
    _atom_site_aniso_U_12
    _atom_site_aniso_U_13
    _atom_site_aniso_U_23
    Co1 0.01000(16) 0.01385(16) 0.01430(17) 0.000 -0.00028(11) 0.000
    Cl1 0.0170(2) 0.0213(2) 0.0203(2) -0.00516(15) -0.00274(15) -0.00162(16)
    N2 0.0134(6) 0.0161(6) 0.0159(7) -0.0002(5) -0.0015(5) 0.0012(5)
    C11 0.0124(7) 0.0146(7) 0.0152(8) 0.0011(6) -0.0018(6) 0.0033(6)
    N1 0.0131(6) 0.0174(7) 0.0181(7) 0.0004(5) -0.0004(5) -0.0016(6)
    C7 0.0148(8) 0.0187(8) 0.0177(8) 0.0012(6) 0.0003(6) 0.0036(6)
    C12 0.0130(7) 0.0147(7) 0.0168(8) 0.0012(6) -0.0027(6) 0.0023(6)
    C3 0.0203(8) 0.0208(8) 0.0272(9) -0.0047(7) -0.0045(7) -0.0045(7)
    C10 0.0185(8) 0.0180(8) 0.0195(8) -0.0006(6) -0.0012(7) -0.0031(7)
    C1 0.0176(8) 0.0252(9) 0.0218(9) 0.0001(7) 0.0035(7) -0.0054(7)
    C6 0.0156(8) 0.0263(8) 0.0208(8) -0.0033(7) 0.0022(7) 0.0047(7)
    C5 0.0181(8) 0.0236(8) 0.0238(9) -0.0078(7) -0.0018(7) 0.0036(7)
    C2 0.0227(9) 0.0270(9) 0.0262(9) -0.0020(7) 0.0003(7) -0.0109(8)
    C8 0.0185(8) 0.0249(8) 0.0197(8) 0.0025(7) 0.0055(7) 0.0018(7)
    C9 0.0240(9) 0.0224(8) 0.0203(8) 0.0012(7) 0.0022(7) -0.0048(7)
    C4 0.0155(8) 0.0179(8) 0.0194(8) -0.0003(7) -0.0034(6) 0.0015(6)
    O1 0.0492(19) 0.0294(16) 0.0512(19) 0.0003(14) -0.0046(15) -0.0048(14)
    N3 0.0390(15) 0.0223(12) 0.075(2) 0.000 -0.0214(14) 0.000
    C13 0.065(7) 0.018(4) 0.060(5) -0.007(4) 0.030(5) 0.001(3)
    C14 0.049(2) 0.0259(16) 0.090(3) 0.000 -0.0091(19) 0.000
    C15 0.047(5) 0.057(7) 0.095(7) 0.001(5) -0.041(5) -0.028(5)
_geom_special_details
;
All e.s.d.'s (except the e.s.d. in the dihedral angle between two l.s. planes)
are estimated using the full covariance matrix. The cell e.s.d.'s are taken
into account individually in the estimation of e.s.d.'s in distances, angles
and torsion angles; correlations between e.s.d.'s in cell parameters are only
used when they are defined by crystal symmetry. An approximate (isotropic)
treatment of cell e.s.d.'s is used for estimating e.s.d.'s involving l.s.
planes.
;
loop_
    _geom_bond_atom_site_label_1
    _geom_bond_atom_site_label_2
    _geom_bond_site_symmetry_2
    _geom_bond_distance
    _geom_bond_publ_flag
    Co1 N2 . 2.1517(13) yes
    Co1 N2 3_655 2.1517(13) ?
    Co1 N1 . 2.1636(13) yes
    Co1 N1 3_655 2.1636(13) ?
    Co1 Cl1 . 2.4099(5) yes
    Co1 Cl1 3_655 2.4099(5) ?
    N2 C10 . 1.326(2) ?
    N2 C11 . 1.362(2) ?
    C11 C7 . 1.408(2) ?
    C11 C12 . 1.439(2) ?
    N1 C1 . 1.321(2) ?
    N1 C12 . 1.356(2) ?
    C7 C8 . 1.408(2) ?
    C7 C6 . 1.433(2) ?
    C12 C4 . 1.406(2) ?
    C3 C2 . 1.368(2) ?
    C3 C4 . 1.408(2) ?
    C3 H3A . 0.9300 ?
    C10 C9 . 1.404(2) ?
    C10 H10A . 0.9300 ?
    C1 C2 . 1.401(2) ?
    C1 H1A . 0.9300 ?
    C6 C5 . 1.353(2) ?
    C6 H6A . 0.9300 ?
    C5 C4 . 1.435(2) ?
    C5 H5A . 0.9300 ?
    C2 H2A . 0.9300 ?
    C8 C9 . 1.370(2) ?
    C8 H8A . 0.9300 ?
    C9 H9A . 0.9300 ?
    O1 C13 . 1.260(9) ?
    N3 C13 . 1.351(7) ?
    N3 C15 . 1.441(8) ?
    N3 C14 . 1.456(4) ?
    N3 C13 3_655 1.351(7) ?
    N3 C15 3_655 1.441(8) ?
    C13 H13A . 0.9300 ?
    C14 H14A . 0.9600 ?
    C14 H14B . 0.9600 ?
    C14 H14C . 0.9600 ?
    C15 H15A . 0.9600 ?
    C15 H15B . 0.9600 ?
    C15 H15C . 0.9600 ?
loop_
    _geom_angle_atom_site_label_1
    _geom_angle_atom_site_label_2
    _geom_angle_atom_site_label_3
    _geom_angle_site_symmetry_1
    _geom_angle_site_symmetry_3
    _geom_angle
    _geom_angle_publ_flag
    N2 Co1 N2 . 3_655 176.70(7) yes
    N2 Co1 N1 . . 76.81(5) yes
    N2 Co1 N1 3_655 . 100.65(5) ?
    N2 Co1 N1 . 3_655 100.65(5) yes
    N2 Co1 N1 3_655 3_655 76.81(5) ?
    N1 Co1 N1 . 3_655 82.44(7) yes
    N2 Co1 Cl1 . . 91.56(4) yes
    N2 Co1 Cl1 3_655 . 90.43(4) yes
    N1 Co1 Cl1 . . 162.67(4) yes
    N1 Co1 Cl1 3_655 . 87.23(4) yes
    N2 Co1 Cl1 . 3_655 90.43(4) ?
    N2 Co1 Cl1 3_655 3_655 91.56(4) ?
    N1 Co1 Cl1 . 3_655 87.23(4) ?
    N1 Co1 Cl1 3_655 3_655 162.67(4) ?
    Cl1 Co1 Cl1 . 3_655 105.91(2) yes
    C10 N2 C11 . . 117.80(14) ?
    C10 N2 Co1 . . 127.52(11) ?
    C11 N2 Co1 . . 114.39(10) ?
    N2 C11 C7 . . 123.19(14) ?
    N2 C11 C12 . . 117.10(14) ?
    C7 C11 C12 . . 119.71(14) ?
    C1 N1 C12 . . 118.02(14) ?
    C1 N1 Co1 . . 127.74(11) ?
    C12 N1 Co1 . . 114.20(10) ?
    C11 C7 C8 . . 117.23(15) ?
    C11 C7 C6 . . 119.27(15) ?
    C8 C7 C6 . . 123.49(15) ?
    N1 C12 C4 . . 123.13(14) ?
    N1 C12 C11 . . 117.25(14) ?
    C4 C12 C11 . . 119.62(14) ?
    C2 C3 C4 . . 119.56(16) ?
    C2 C3 H3A . . 120.2 ?
    C4 C3 H3A . . 120.2 ?
    N2 C10 C9 . . 122.94(15) ?
    N2 C10 H10A . . 118.5 ?
    C9 C10 H10A . . 118.5 ?
    N1 C1 C2 . . 123.06(16) ?
    N1 C1 H1A . . 118.5 ?
    C2 C1 H1A . . 118.5 ?
    C5 C6 C7 . . 121.01(15) ?
    C5 C6 H6A . . 119.5 ?
    C7 C6 H6A . . 119.5 ?
    C6 C5 C4 . . 121.05(15) ?
    C6 C5 H5A . . 119.5 ?
    C4 C5 H5A . . 119.5 ?
    C3 C2 C1 . . 119.15(16) ?
    C3 C2 H2A . . 120.4 ?
    C1 C2 H2A . . 120.4 ?
    C9 C8 C7 . . 119.36(15) ?
    C9 C8 H8A . . 120.3 ?
    C7 C8 H8A . . 120.3 ?
    C8 C9 C10 . . 119.48(15) ?
    C8 C9 H9A . . 120.3 ?
    C10 C9 H9A . . 120.3 ?
    C12 C4 C3 . . 117.06(15) ?
    C12 C4 C5 . . 119.30(15) ?
    C3 C4 C5 . . 123.62(15) ?
    C13 N3 C13 3_655 . 123.8(8) ?
    C13 N3 C15 . 3_655 121.4(4) ?
    C13 N3 C15 3_655 . 121.4(4) ?
    C15 N3 C15 3_655 . 120.0(11) ?
    C13 N3 C14 . . 118.1(4) ?
    C15 N3 C14 . . 120.0(6) ?
    O1 C13 N3 . . 130.9(6) ?
    O1 C13 H13A . . 114.6 ?
    N3 C13 H13A . . 114.6 ?
    N3 C14 H14A . . 109.5 ?
    N3 C14 H14B . . 109.5 ?
    H14A C14 H14B . . 109.5 ?
    N3 C14 H14C . . 109.5 ?
    H14A C14 H14C . . 109.5 ?
    H14B C14 H14C . . 109.5 ?
    N3 C15 H15A . . 109.5 ?
    N3 C15 H15B . . 109.5 ?
    H15A C15 H15B . . 109.5 ?
    N3 C15 H15C . . 109.5 ?
    H15A C15 H15C . . 109.5 ?
    H15B C15 H15C . . 109.5 ?
loop_
    _geom_torsion_atom_site_label_1
    _geom_torsion_atom_site_label_2
    _geom_torsion_atom_site_label_3
    _geom_torsion_atom_site_label_4
    _geom_torsion_site_symmetry_1
    _geom_torsion_site_symmetry_2
    _geom_torsion_site_symmetry_3
    _geom_torsion_site_symmetry_4
    _geom_torsion
    _geom_torsion_publ_flag
    N1 Co1 N2 C10 . . . . 178.15(14) ?
    N1 Co1 N2 C10 3_655 . . . -102.31(13) ?
    Cl1 Co1 N2 C10 . . . . -14.83(13) ?
    Cl1 Co1 N2 C10 3_655 . . . 91.10(13) ?
    N1 Co1 N2 C11 . . . . 4.54(10) ?
    N1 Co1 N2 C11 3_655 . . . 84.08(11) ?
    Cl1 Co1 N2 C11 . . . . 171.56(10) ?
    Cl1 Co1 N2 C11 3_655 . . . -82.51(10) ?
    C10 N2 C11 C7 . . . . 0.5(2) ?
    Co1 N2 C11 C7 . . . . 174.73(12) ?
    C10 N2 C11 C12 . . . . -179.63(14) ?
    Co1 N2 C11 C12 . . . . -5.35(17) ?
    N2 Co1 N1 C1 . . . . 179.24(15) ?
    N2 Co1 N1 C1 3_655 . . . 1.40(15) ?
    N1 Co1 N1 C1 3_655 . . . 76.37(14) ?
    Cl1 Co1 N1 C1 . . . . 130.31(14) ?
    Cl1 Co1 N1 C1 3_655 . . . -89.67(14) ?
    N2 Co1 N1 C12 . . . . -3.15(10) ?
    N2 Co1 N1 C12 3_655 . . . 179.00(10) ?
    N1 Co1 N1 C12 3_655 . . . -106.02(12) ?
    Cl1 Co1 N1 C12 . . . . -52.08(19) ?
    Cl1 Co1 N1 C12 3_655 . . . 87.94(10) ?
    N2 C11 C7 C8 . . . . -0.8(2) ?
    C12 C11 C7 C8 . . . . 179.25(14) ?
    N2 C11 C7 C6 . . . . 178.10(14) ?
    C12 C11 C7 C6 . . . . -1.8(2) ?
    C1 N1 C12 C4 . . . . -0.3(2) ?
    Co1 N1 C12 C4 . . . . -178.17(12) ?
    C1 N1 C12 C11 . . . . 179.28(14) ?
    Co1 N1 C12 C11 . . . . 1.42(17) ?
    N2 C11 C12 N1 . . . . 2.6(2) ?
    C7 C11 C12 N1 . . . . -177.44(14) ?
    N2 C11 C12 C4 . . . . -177.75(14) ?
    C7 C11 C12 C4 . . . . 2.2(2) ?
    C11 N2 C10 C9 . . . . 0.1(2) ?
    Co1 N2 C10 C9 . . . . -173.37(12) ?
    C12 N1 C1 C2 . . . . -0.1(2) ?
    Co1 N1 C1 C2 . . . . 177.45(13) ?
    C11 C7 C6 C5 . . . . 0.2(2) ?
    C8 C7 C6 C5 . . . . 179.06(16) ?
    C7 C6 C5 C4 . . . . 1.1(3) ?
    C4 C3 C2 C1 . . . . -0.8(3) ?
    N1 C1 C2 C3 . . . . 0.6(3) ?
    C11 C7 C8 C9 . . . . 0.7(2) ?
    C6 C7 C8 C9 . . . . -178.19(16) ?
    C7 C8 C9 C10 . . . . -0.2(2) ?
    N2 C10 C9 C8 . . . . -0.2(3) ?
    N1 C12 C4 C3 . . . . 0.1(2) ?
    C11 C12 C4 C3 . . . . -179.44(14) ?
    N1 C12 C4 C5 . . . . 178.67(15) ?
    C11 C12 C4 C5 . . . . -0.9(2) ?
    C2 C3 C4 C12 . . . . 0.4(2) ?
    C2 C3 C4 C5 . . . . -178.04(17) ?
    C6 C5 C4 C12 . . . . -0.7(2) ?
    C6 C5 C4 C3 . . . . 177.71(16) ?
    C13 N3 C13 O1 3_655 . . . 9.9(10) ?
    C15 N3 C13 O1 3_655 . . . 18(2) ?
    C15 N3 C13 O1 . . . . -62(7) ?
    C14 N3 C13 O1 . . . . -170.1(10) ?
loop_
    _geom_hbond_atom_site_label_D
    _geom_hbond_atom_site_label_H
    _geom_hbond_atom_site_label_A
    _geom_hbond_site_symmetry_A
    _geom_hbond_distance_DH
    _geom_hbond_distance_HA
    _geom_hbond_distance_DA
    _geom_hbond_angle_DHA
    C10 H10A Cl1 1 0.93 2.74 3.3408(17) 123.5
    C6 H6A Cl1 4_565 0.93 2.80 3.6743(18) 157.6
    C5 H5A Cl1 6_666 0.93 2.85 3.6375(17) 143.5
    C2 H2A Cg1 7_565 0.93 2.99 3.768(2) 142
    C8 H8A Cg2 2_654 0.93 2.90 3.608(2) 134
data_global
_journal_date_recd_electronic     2008-09-12
_journal_date_accepted     2008-09-22
_journal_name_full     'Acta Crystallographica, Section E'
_journal_year     2008
_journal_volume     64
_journal_issue     10
_journal_page_first     m1328
_journal_page_last     m1329
_journal_paper_category     QM
_journal_coeditor_code     SJ2538
_publ_contact_author_name     'Dr. Yun Chen'
_publ_contact_author_address
;
College of Chemistry and Chemical Engineering,
Hunan University,
Changsha, Hunan, 410082,
People's Republic of China
;
_publ_contact_author_email     cnchenyun@yahoo.com.cn
_publ_contact_author_fax     '+86-731-8822242'
_publ_contact_author_phone     '+86-731-8713642'
_publ_section_title
;
<i>cis</i>-Dichloridobis(1,10-phenanthroline)cobalt(II) dimethylformamide
solvate
;
loop_
    _publ_author_name
    _publ_author_address
    'Shuang-Lian Cai'
;
College of Chemistry and Chemical Engineering,
Hunan University,
Changsha, Hunan 410082,
People's Republic of China
;
    'Shao-Ming Ying'
;
College of Chemistry and Chemical Engineering,
Jinggangshan University,
Ji'an, Jiangxi 343009,
People's Republic of China
;
    'Hui Li'
;
College of Chemistry and Chemical Engineering,
Hunan University,
Changsha, Hunan 410082,
People's Republic of China
;
    'Yun Chen'
;
College of Chemistry and Chemical Engineering,
Hunan University,
Changsha, Hunan 410082,
People's Republic of China
;
