# Supplementary material for: cis-Dichloridobis(1,10-phenanthroline)cobalt(II) dimethyl­formamide solvate
Source: Acta Crystallogr Sect E Struct Rep Online. 2008 Sep 27;64(Pt 10):m1328–9. doi: 10.1107/S1600536808030341 (PMC2959430; doi:10.1107/S1600536808030341)
Supplement: Supplementary file 2 [file e-64-m1328-Isup2.hkl]

# 
# Unique observed reflections after correcting 
# for dispersion and merging Friedel opposites 
# 
data_I
_shelx_title ' C in Pbcn' 
_shelx_refln_list_code          3 
_shelx_F_calc_maximum      201.97 
_exptl_crystal_F_000      1156.00 
_reflns_d_resolution_high  0.8401 
 
loop_ 
 _symmetry_equiv_pos_as_xyz 
 'x, y, z' 
 '-x+1/2, -y+1/2, z+1/2' 
 '-x, y, -z+1/2' 
 'x+1/2, -y+1/2, -z' 
 '-x, -y, -z' 
 'x-1/2, y-1/2, -z-1/2' 
 'x, -y, z-1/2' 
 '-x-1/2, y-1/2, z' 
 
_cell_length_a    16.3450 
_cell_length_b    12.3423 
_cell_length_c    12.3420 
_cell_angle_alpha  90.000 
_cell_angle_beta   90.000 
_cell_angle_gamma  90.000 
 
loop_ 
 _refln_index_h 
 _refln_index_k 
 _refln_index_l 
 _refln_F_meas 
 _refln_F_sigma 
 _refln_A_calc 
 _refln_B_calc 
   2   0   0     90.4099      0.2833     86.9557      0.0000 
   4   0   0     38.3655      0.3281     37.2108      0.0000 
   6   0   0     77.4939      0.3759    -75.9252      0.0000 
   8   0   0     12.5824      0.3842     13.9480      0.0000 
  10   0   0    130.6526      0.8673    130.0505      0.0000 
  12   0   0    123.0080      0.8068    121.0664      0.0000 
  14   0   0    140.0813      0.4750    135.7154      0.0000 
  16   0   0     36.6240      0.4746    -36.8737      0.0000 
  18   0   0      7.7821      1.2951      7.4753      0.0000 
   1   1   0      8.7417      0.1236    -10.2896      0.0000 
   3   1   0     54.1939      0.1565     53.9573      0.0000 
   5   1   0     29.1315      0.2497    -29.0833      0.0000 
   7   1   0     24.2939      0.2205    -24.8814      0.0000 
   9   1   0     60.2595      0.2718     60.1944      0.0000 
  11   1   0     72.1880      0.3354     73.4118      0.0000 
  13   1   0     67.3986      0.3702     66.0998      0.0000 
  15   1   0     61.1197      0.4344    -60.1122      0.0000 
  17   1   0      5.5539      0.7339     -5.0351      0.0000 
  19   1   0      3.2958      1.7218      2.0174      0.0000 
   0   2   0    126.4631      0.6663   -124.5203      0.0000 
   2   2   0    143.7966      0.8585   -145.0258      0.0000 
   4   2   0     99.0021      0.2999    -99.9400      0.0000 
   6   2   0     80.9118      0.4071    -82.4278      0.0000 
   8   2   0    104.9044      0.3528   -105.1463      0.0000 
  10   2   0     40.2669      0.3730    -40.6142      0.0000 
  12   2   0     89.9761      0.4971    -88.8573      0.0000 
  14   2   0     48.9056      0.3583    -48.0370      0.0000 
  16   2   0      1.9992      1.4690      3.1070      0.0000 
  18   2   0     62.4714      0.6294    -60.3387      0.0000 
   1   3   0     96.0811      0.4317    -95.3603      0.0000 
   3   3   0     17.9569      0.1761     16.8444      0.0000 
   5   3   0     32.5241      0.2215    -34.9580      0.0000 
   7   3   0     35.0315      0.3481    -35.7472      0.0000 
   9   3   0     83.3400      0.3895    -81.9443      0.0000 
  11   3   0    100.7323      0.5459    -98.6725      0.0000 
  13   3   0      2.7194      0.6792      2.8320      0.0000 
  15   3   0     18.2873      0.5801    -19.0982      0.0000 
  17   3   0     15.1835      0.4806    -15.8478      0.0000 
  19   3   0     22.4451      0.4588    -23.4395      0.0000 
   0   4   0     41.7019      0.3384    -43.1230      0.0000 
   2   4   0     58.9697      0.2236    -57.8371      0.0000 
   4   4   0    121.0745      0.3469    122.1024      0.0000 
   6   4   0    120.3572      0.4375    122.0780      0.0000 
   8   4   0     99.8736      0.4003    100.6033      0.0000 
  10   4   0     43.2496      0.2693     41.4419      0.0000 
  12   4   0     30.4071      0.3101    -29.8044      0.0000 
  14   4   0      8.2162      0.4381      7.7614      0.0000 
  16   4   0     65.0117      0.5156     63.5250      0.0000 
  18   4   0     48.0863      0.8302     46.1058      0.0000 
   1   5   0     15.7422      0.2016    -14.2254      0.0000 
   3   5   0    126.2219      0.4922    124.5547      0.0000 
   5   5   0     58.8556      0.2631     64.0894      0.0000 
   7   5   0     87.8770      0.3860     89.4748      0.0000 
   9   5   0     18.9559      0.3737     19.1624      0.0000 
  11   5   0     30.3887      0.3113     29.0996      0.0000 
  13   5   0     17.1241      0.3656     17.4189      0.0000 
  15   5   0     37.1644      0.5642     36.8321      0.0000 
  17   5   0     67.7601      0.6360     64.5203      0.0000 
   0   6   0     49.8646      0.4975    -50.4756      0.0000 
   2   6   0     55.9968      0.2815    -55.9120      0.0000 
   4   6   0     63.2784      0.2249    -58.8769      0.0000 
   6   6   0     71.1497      0.4028     68.6181      0.0000 
   8   6   0      7.5344      0.4647      6.3692      0.0000 
  10   6   0     43.3929      0.3499    -43.4477      0.0000 
  12   6   0     49.4609      0.3956    -49.3434      0.0000 
  14   6   0     39.1544      0.3731    -39.5597      0.0000 
  16   6   0     11.7293      0.5868     11.7789      0.0000 
   1   7   0     76.1935      0.2530    -77.6931      0.0000 
   3   7   0     41.8396      0.2791    -43.2335      0.0000 
   5   7   0      6.1439      0.3653      4.8169      0.0000 
   7   7   0     28.6136      0.3713    -29.3287      0.0000 
   9   7   0     65.0103      0.3777    -64.9991      0.0000 
  11   7   0     61.2439      0.4102    -60.4407      0.0000 
  13   7   0     50.6000      0.3640    -49.4902      0.0000 
  15   7   0     45.7657      0.5767    -44.6022      0.0000 
  17   7   0     14.4496      0.5399    -15.0178      0.0000 
   0   8   0     24.3628      0.3450     24.5211      0.0000 
   2   8   0      5.7375      0.3818      3.3972      0.0000 
   4   8   0     36.9251      0.2848    -36.6900      0.0000 
   6   8   0      4.2109      0.4063     -4.4895      0.0000 
   8   8   0     15.3527      0.5361     16.1954      0.0000 
  10   8   0     18.8002      0.6216     19.2701      0.0000 
  12   8   0     10.8809      0.5008     11.3041      0.0000 
  14   8   0      3.0238      0.9692     -0.6762      0.0000 
  16   8   0      4.4489      0.8128      3.8488      0.0000 
   1   9   0     83.6617      0.3225     83.2615      0.0000 
   3   9   0     65.4498      0.2789     64.2729      0.0000 
   5   9   0      7.9991      0.3743      7.0612      0.0000 
   7   9   0     39.6664      0.3564    -39.3904      0.0000 
   9   9   0     60.1579      0.6921     59.3791      0.0000 
  11   9   0     68.0418      0.5078     66.9192      0.0000 
  13   9   0     54.4183      0.4081     53.5769      0.0000 
  15   9   0     18.9309      0.4505     19.5755      0.0000 
   0  10   0     67.5538      0.7501     66.4645      0.0000 
   2  10   0     44.5184      0.2862     43.4402      0.0000 
   4  10   0      8.6990      0.3857     -8.3622      0.0000 
   6  10   0     13.7649      0.3546    -15.2305      0.0000 
   8  10   0      6.4997      0.5636     -5.0337      0.0000 
  10  10   0     29.0139      0.4992     28.5772      0.0000 
  12  10   0     28.6631      0.4118     28.7408      0.0000 
  14  10   0     23.8321      0.4347     24.2299      0.0000 
   1  11   0     29.0582      0.2832    -28.5257      0.0000 
   3  11   0     33.7785      0.3407    -34.0291      0.0000 
   5  11   0     64.4077      0.3086    -62.7055      0.0000 
   7  11   0     17.2868      0.3716    -16.2197      0.0000 
   9  11   0     39.6603      0.4186    -40.9059      0.0000 
  11  11   0     13.6562      0.4525     13.5188      0.0000 
   0  12   0      9.1406      0.5627     -8.7028      0.0000 
   2  12   0      6.8833      0.4673      7.4835      0.0000 
   4  12   0     47.7408      0.4299    -46.5221      0.0000 
   6  12   0     50.7195      0.3292    -49.8651      0.0000 
   8  12   0     53.8523      0.4248    -54.3005      0.0000 
  10  12   0     14.4715      0.4503    -13.8934      0.0000 
   1  13   0      6.7516      0.5078      6.9906      0.0000 
   3  13   0      7.1503      0.4094      6.9909      0.0000 
   5  13   0     19.9684      0.4033     19.9397      0.0000 
   7  13   0     25.8477      0.3636     25.5046      0.0000 
   9  13   0     10.3746      0.4631     11.0437      0.0000 
   0  14   0     36.9181      0.4750     37.0478      0.0000 
   2  14   0     26.1818      0.3065     25.8788      0.0000 
   4  14   0     13.3668      0.5187     13.6427      0.0000 
   2   1   1     54.6674      0.1342     55.3078      0.0000 
   3   1   1     27.1007      0.1872     25.9554      0.0000 
   4   1   1    100.7386      0.2423   -100.2854      0.0000 
   5   1   1     57.6331      0.1627     56.6710      0.0000 
   6   1   1     26.7694      0.1362    -27.0602      0.0000 
   7   1   1     16.8483      0.1572    -19.0420      0.0000 
   8   1   1      3.7207      0.3469     -2.8567      0.0000 
   9   1   1     59.3792      0.2164    -61.0512      0.0000 
  10   1   1     24.2673      0.2514     23.3258      0.0000 
  11   1   1    100.7764      0.2994   -100.3710      0.0000 
  12   1   1      6.8625      0.3435     -7.2448      0.0000 
  13   1   1     99.0928      0.3047    -97.2549      0.0000 
  14   1   1     24.1474      0.2463     24.0427      0.0000 
  15   1   1     43.1618      0.2722    -43.0287      0.0000 
  16   1   1     22.4964      0.2749    -22.6568      0.0000 
  17   1   1     16.0185      0.3263     16.6096      0.0000 
  18   1   1     15.9165      0.5437    -16.6697      0.0000 
  19   1   1     13.8702      0.5038    -13.9756      0.0000 
   0   2   1     33.2368      0.1315     35.2453      0.0000 
   1   2   1     22.4720      0.0927    -20.4920      0.0000 
   2   2   1    156.5732      0.4192   -156.0828      0.0000 
   3   2   1     85.9154      0.1812     87.4750      0.0000 
   4   2   1      2.2597      0.3847     -2.4069      0.0000 
   5   2   1      6.0760      0.2402     -4.6702      0.0000 
   6   2   1     39.9459      0.1380     39.9418      0.0000 
   7   2   1     40.4601      0.1794     40.3909      0.0000 
   8   2   1      6.2484      0.2924     -6.2717      0.0000 
   9   2   1     13.4170      0.2049     15.0888      0.0000 
  10   2   1     58.1129      0.2209    -57.3754      0.0000 
  11   2   1     13.6582      0.3163    -14.4756      0.0000 
  12   2   1     49.5475      0.2331    -50.3231      0.0000 
  13   2   1      6.8887      0.3354      6.5332      0.0000 
  14   2   1     26.9177      0.2304     26.6544      0.0000 
  15   2   1     34.2550      0.3214    -34.7113      0.0000 
  16   2   1      6.8313      0.3999     -7.0247      0.0000 
  17   2   1      2.4898      0.6806      1.3044      0.0000 
  18   2   1      5.2640      0.6914      5.5966      0.0000 
  19   2   1      6.4282      0.7177      6.9897      0.0000 
   1   3   1      6.4695      0.1939     -5.3576      0.0000 
   2   3   1    136.0970      0.2494   -134.8331      0.0000 
   3   3   1     55.4690      0.1401     55.8945      0.0000 
   4   3   1     46.5359      0.1319    -47.4195      0.0000 
   5   3   1    130.6740      0.3156    132.2666      0.0000 
   6   3   1     48.9116      0.2680    -46.6713      0.0000 
   7   3   1     88.3889      0.2484     90.1159      0.0000 
   8   3   1     94.3628      0.2720     92.2881      0.0000 
   9   3   1     55.6705      0.2738     56.4021      0.0000 
  10   3   1      9.9807      0.2378     11.4856      0.0000 
  11   3   1     13.3173      0.2299    -11.9253      0.0000 
  12   3   1     29.3532      0.2270     30.0214      0.0000 
  13   3   1     19.7136      0.2321     20.1900      0.0000 
  14   3   1     52.3629      0.4249    -51.6860      0.0000 
  15   3   1      9.8349      0.3921      9.5268      0.0000 
  16   3   1     19.7512      0.3786    -19.9910      0.0000 
  17   3   1     66.3475      0.3231     64.4088      0.0000 
  18   3   1      4.3641      0.5614      4.8598      0.0000 
  19   3   1     47.1819      0.3716     45.8995      0.0000 
   0   4   1     48.7768      0.1587     50.5089      0.0000 
   1   4   1     50.6225      0.1266    -51.6038      0.0000 
   2   4   1     34.7808      0.1297     36.7846      0.0000 
   3   4   1     48.2442      0.1217    -47.6049      0.0000 
   4   4   1    118.8191      0.2862    118.1869      0.0000 
   5   4   1     17.6725      0.1816    -17.5609      0.0000 
   6   4   1     57.2863      0.2035     59.9599      0.0000 
   7   4   1     36.5590      0.2325     35.4833      0.0000 
   8   4   1     54.6157      0.2163     55.3077      0.0000 
   9   4   1     40.4982      0.2327     41.2029      0.0000 
  10   4   1     56.8219      0.1996     55.6065      0.0000 
  11   4   1      1.9998      0.6714      2.0649      0.0000 
  12   4   1      3.5138      0.4661     -3.8733      0.0000 
  13   4   1     41.2356      0.2009    -40.9381      0.0000 
  14   4   1     19.8180      0.2911     20.7739      0.0000 
  15   4   1     15.2013      0.3057    -15.2304      0.0000 
  16   4   1     41.5226      0.3348     41.2869      0.0000 
  17   4   1      8.3256      0.4334      8.0385      0.0000 
  18   4   1     45.4891      0.3290     43.7142      0.0000 
   1   5   1     26.1420      0.1431    -27.5460      0.0000 
   2   5   1     21.7877      0.1406    -22.1140      0.0000 
   3   5   1     43.7498      0.1743    -44.7451      0.0000 
   4   5   1      3.0466      0.2945      1.6321      0.0000 
   5   5   1     58.5231      0.1963    -56.9052      0.0000 
   6   5   1     21.9422      0.2044     20.8108      0.0000 
   7   5   1     26.8188      0.2250    -29.6377      0.0000 
   8   5   1     20.8878      0.2265    -20.9665      0.0000 
   9   5   1     25.8447      0.2505    -26.3180      0.0000 
  10   5   1     13.0770      0.2489     13.0240      0.0000 
  11   5   1     37.1265      0.2056    -36.9532      0.0000 
  12   5   1      4.0275      0.3936     -4.4042      0.0000 
  13   5   1      3.4836      0.5597      3.4239      0.0000 
  14   5   1      2.8510      0.7114     -3.1791      0.0000 
  15   5   1     26.1442      0.3687    -25.8960      0.0000 
  16   5   1      6.1768      0.4950      6.2514      0.0000 
  17   5   1     12.0329      0.4074    -11.7221      0.0000 
  18   5   1      3.3823      0.7462      1.7284      0.0000 
   0   6   1     72.5569      0.2571    -71.0461      0.0000 
   1   6   1      3.4637      0.3312      3.3932      0.0000 
   2   6   1    122.7646      0.3126   -119.8559      0.0000 
   3   6   1     27.1368      0.1721     26.6413      0.0000 
   4   6   1     62.6799      0.1726    -64.5699      0.0000 
   5   6   1     21.8202      0.1757     22.9254      0.0000 
   6   6   1     85.5390      0.2983    -86.4257      0.0000 
   7   6   1     25.6327      0.2617    -25.7322      0.0000 
   8   6   1     60.5534      0.2393    -60.4681      0.0000 
   9   6   1     24.6631      0.2498    -24.2429      0.0000 
  10   6   1     39.4182      0.2476    -39.6314      0.0000 
  11   6   1      8.9546      0.3093      8.8592      0.0000 
  12   6   1     47.2517      0.2836    -47.1620      0.0000 
  13   6   1     10.2405      0.3416     10.7879      0.0000 
  14   6   1     38.8912      0.3582    -38.7922      0.0000 
  15   6   1      9.8235      0.4067     10.6837      0.0000 
  16   6   1     55.7887      0.3617    -54.1229      0.0000 
  17   6   1      3.1714      0.6555      2.8455      0.0000 
   1   7   1     47.0111      0.2147     49.2242      0.0000 
   2   7   1     60.9536      0.1710     60.2631      0.0000 
   3   7   1     10.7455      0.2037     10.5648      0.0000 
   4   7   1     13.7771      0.1794     15.0802      0.0000 
   5   7   1     50.2926      0.2303    -49.8381      0.0000 
   6   7   1      4.5353      0.2788      4.4860      0.0000 
   7   7   1     25.9668      0.2428    -27.5660      0.0000 
   8   7   1     33.3167      0.2486    -33.8450      0.0000 
   9   7   1      3.5834      0.3710     -2.8988      0.0000 
  10   7   1     30.9633      0.2459    -31.1635      0.0000 
  11   7   1     33.4784      0.2461     33.3861      0.0000 
  12   7   1      5.6138      0.4559      5.2984      0.0000 
  13   7   1     24.0502      0.2751     24.6650      0.0000 
  14   7   1     29.3635      0.3381     30.3463      0.0000 
  15   7   1     13.5174      0.4295    -13.8785      0.0000 
  16   7   1     16.9533      0.4079     15.9703      0.0000 
  17   7   1     11.6153      0.3931    -13.0767      0.0000 
   0   8   1    151.8664      1.0573    148.2875      0.0000 
   1   8   1     29.2453      0.1763     29.3952      0.0000 
   2   8   1    107.3089      0.2372    106.3184      0.0000 
   3   8   1     35.6274      0.2091     36.4864      0.0000 
   4   8   1     33.2029      0.2108     34.3596      0.0000 
   5   8   1     23.6113      0.1819    -22.5671      0.0000 
   6   8   1      0.9436      0.9894     -0.8471      0.0000 
   7   8   1     13.1771      0.2303    -13.9226      0.0000 
   8   8   1     44.1875      0.3222     44.3738      0.0000 
   9   8   1     19.6713      0.2707    -19.7075      0.0000 
  10   8   1     79.7881      0.3233     79.1131      0.0000 
  11   8   1      9.3704      0.4483    -10.8956      0.0000 
  12   8   1     89.5167      0.3200     87.7518      0.0000 
  13   8   1     20.8642      0.3765     22.1378      0.0000 
  14   8   1     55.0604      0.2841     54.1722      0.0000 
  15   8   1     26.5470      0.3407     25.7443      0.0000 
  16   8   1     11.9622      0.3677     13.4209      0.0000 
   1   9   1     31.8831      0.1905     32.7388      0.0000 
   2   9   1     26.5592      0.1898     27.7290      0.0000 
   3   9   1     13.8109      0.2116     14.3614      0.0000 
   4   9   1     38.6695      0.1877     38.2151      0.0000 
   5   9   1     25.1559      0.1992     25.4135      0.0000 
   6   9   1      5.6351      0.3028      5.7551      0.0000 
   7   9   1      7.2487      0.3357     -6.7933      0.0000 
   8   9   1     12.3420      0.2751    -12.7553      0.0000 
   9   9   1     31.5060      0.2916     33.1424      0.0000 
  10   9   1     28.7746      0.2768    -30.3982      0.0000 
  11   9   1     38.5853      0.3065     38.9555      0.0000 
  12   9   1      8.6846      0.4067      9.9306      0.0000 
  13   9   1     35.7936      0.2981     35.2618      0.0000 
  14   9   1      8.9746      0.5471      9.2276      0.0000 
  15   9   1      4.5023      0.5885      5.1178      0.0000 
   0  10   1     35.1252      0.3071    -35.7078      0.0000 
   1  10   1      3.8457      0.5053     -3.9541      0.0000 
   2  10   1     43.2661      0.2214    -43.7886      0.0000 
   3  10   1      5.9643      0.3008     -6.1704      0.0000 
   4  10   1     43.1604      0.1818    -43.6453      0.0000 
   5  10   1      5.0660      0.3259      4.8178      0.0000 
   6  10   1     33.4601      0.1848    -34.1320      0.0000 
   7  10   1     19.1931      0.2239    -19.8909      0.0000 
   8  10   1     27.9753      0.2257    -27.9704      0.0000 
   9  10   1      2.7667      0.6790     -0.1711      0.0000 
  10  10   1     66.2658      0.3060    -66.4955      0.0000 
  11  10   1      4.2765      0.6102      5.9607      0.0000 
  12  10   1     42.9210      0.3292    -42.3208      0.0000 
  13  10   1      2.7651      0.7249      0.1968      0.0000 
  14  10   1     20.1546      0.3166    -20.4880      0.0000 
   1  11   1     48.5837      0.2183    -49.0583      0.0000 
   2  11   1     19.2149      0.2696    -19.0508      0.0000 
   3  11   1     30.3922      0.2373    -30.8665      0.0000 
   4  11   1      6.9405      0.2755     -7.0243      0.0000 
   5  11   1     12.7132      0.2384    -12.8829      0.0000 
   6  11   1     10.1789      0.2491     10.5555      0.0000 
   7  11   1     44.1569      0.2629    -44.3232      0.0000 
   8  11   1     15.3868      0.2658     16.0344      0.0000 
   9  11   1     24.7240      0.2922    -25.8601      0.0000 
  10  11   1      2.4744      0.7099      2.4132      0.0000 
  11  11   1     27.6446      0.3329    -26.5870      0.0000 
  12  11   1      9.3802      0.5234     -9.9048      0.0000 
   0  12   1     24.3231      0.3115    -24.0555      0.0000 
   1  12   1     42.2717      0.2008    -41.5538      0.0000 
   2  12   1     13.9108      0.2428     14.4456      0.0000 
   3  12   1     13.7021      0.2323    -13.8087      0.0000 
   4  12   1     36.7427      0.2161     36.7505      0.0000 
   5  12   1     16.1258      0.2321    -16.9573      0.0000 
   6  12   1     41.9146      0.2404     41.1402      0.0000 
   7  12   1     24.2851      0.2421     24.7901      0.0000 
   8  12   1     42.4056      0.2719     43.0070      0.0000 
   9  12   1     34.8730      0.3273     34.8531      0.0000 
  10  12   1      3.9948      0.6443      4.4461      0.0000 
  11  12   1      3.0662      0.7011      1.6174      0.0000 
   1  13   1     27.2855      0.2541     27.5580      0.0000 
   2  13   1     31.6198      0.2345    -31.4500      0.0000 
   3  13   1     11.0876      0.2890     11.7781      0.0000 
   4  13   1     29.2954      0.2475    -29.4777      0.0000 
   5  13   1     63.0470      0.2700     61.1612      0.0000 
   6  13   1      5.6673      0.3789      6.3417      0.0000 
   7  13   1     52.8230      0.3025     52.0521      0.0000 
   8  13   1     15.3793      0.4718     15.4537      0.0000 
   0  14   1     52.3909      0.3440    -51.7332      0.0000 
   1  14   1     31.6684      0.2692     32.0843      0.0000 
   2  14   1      5.2650      0.3129      6.0447      0.0000 
   3  14   1      5.2140      0.5075     -5.4733      0.0000 
   4  14   1      5.3558      0.4128     -5.7326      0.0000 
   5  14   1      2.6264      0.5559      2.0961      0.0000 
   1   0   2      9.4065      0.1468     10.4413      0.0000 
   3   0   2    123.1855      0.5945   -120.4369      0.0000 
   4   0   2    116.9002      0.3321   -117.9752      0.0000 
   5   0   2     21.2877      0.1631     20.0437      0.0000 
   6   0   2    102.9992      0.3203   -103.1508      0.0000 
   7   0   2     32.2996      0.2290     34.3107      0.0000 
   8   0   2     45.0655      0.2670    -48.2349      0.0000 
   9   0   2     94.7341      0.2796     92.4018      0.0000 
  10   0   2     79.1036      0.6578    -81.1415      0.0000 
  11   0   2     27.7929      0.5242     28.0993      0.0000 
  12   0   2     70.6332      0.3390    -70.1425      0.0000 
  13   0   2     32.9338      0.3506    -32.9770      0.0000 
  14   0   2     81.6877      0.6022    -79.9019      0.0000 
  15   0   2     10.1179      0.4374    -10.3597      0.0000 
  16   0   2     58.6303      0.4043    -56.6524      0.0000 
  17   0   2     69.2569      0.7398    -68.7522      0.0000 
  18   0   2      4.7540      0.8133      5.2814      0.0000 
  19   0   2     15.5660      0.7721     16.0639      0.0000 
   1   1   2     22.6113      0.0802     21.6709      0.0000 
   2   1   2      8.3974      0.1157      9.3077      0.0000 
   3   1   2     81.8818      0.1667    -81.7553      0.0000 
   4   1   2     92.9245      0.2514    -93.2052      0.0000 
   5   1   2      9.4368      0.1439      7.6741      0.0000 
   6   1   2     28.3447      0.1157     27.9556      0.0000 
   7   1   2     32.8033      0.1720    -32.7164      0.0000 
   8   1   2     21.5868      0.1686    -18.3710      0.0000 
   9   1   2     42.9023      0.2629    -41.8426      0.0000 
  10   1   2     46.9918      0.2422     47.0833      0.0000 
  11   1   2      8.2197      0.2733     -8.9885      0.0000 
  12   1   2      7.5028      0.2830     -8.3817      0.0000 
  13   1   2     17.3539      0.2411    -17.6517      0.0000 
  14   1   2     38.7066      0.2141    -39.0493      0.0000 
  15   1   2      0.8444      1.0570      0.1792      0.0000 
  16   1   2      7.8661      0.3934     -8.1861      0.0000 
  17   1   2     26.6934      0.3665    -26.6110      0.0000 
  18   1   2     27.3111      0.3322     27.9682      0.0000 
  19   1   2      7.5948      0.4777      8.6204      0.0000 
   0   2   2     13.3668      0.1162     13.9141      0.0000 
   1   2   2    118.1256      0.3894   -116.9865      0.0000 
   3   2   2    118.4569      0.3493   -118.3373      0.0000 
   4   2   2     28.6344      0.2086     30.2098      0.0000 
   5   2   2     17.4566      0.1462     16.5168      0.0000 
   6   2   2    114.1926      0.2852    114.0393      0.0000 
   7   2   2     18.9538      0.1837     19.1740      0.0000 
   8   2   2     95.0009      0.2104     93.4532      0.0000 
   9   2   2     37.7058      0.3122     37.3852      0.0000 
  10   2   2     36.5743      0.2231     38.6505      0.0000 
  11   2   2      3.7518      0.3972     -3.7824      0.0000 
  12   2   2     64.5227      0.2327     63.5424      0.0000 
  13   2   2      9.1732      0.2763     -9.5511      0.0000 
  14   2   2     41.2305      0.2816     40.7849      0.0000 
  15   2   2     23.2908      0.2778    -23.8000      0.0000 
  16   2   2     64.8639      0.3120     63.2076      0.0000 
  17   2   2     13.1123      0.4298    -13.0954      0.0000 
  18   2   2     21.4148      0.3881     21.7062      0.0000 
  19   2   2     26.4763      0.3769     26.5126      0.0000 
   1   3   2     45.0072      0.1268    -43.5849      0.0000 
   2   3   2     84.5282      0.2129     85.2220      0.0000 
   3   3   2    113.1275      0.2322    112.6860      0.0000 
   4   3   2     71.5056      0.1653    -68.6220      0.0000 
   5   3   2    108.0169      0.2583    106.2987      0.0000 
   6   3   2     15.6308      0.1726     16.7722      0.0000 
   7   3   2     25.5534      0.2022     28.4734      0.0000 
   8   3   2     30.6232      0.1839     28.6678      0.0000 
   9   3   2     58.0600      0.2323     57.5838      0.0000 
  10   3   2     21.6488      0.2109     22.2721      0.0000 
  11   3   2     44.0550      0.1967     43.7509      0.0000 
  12   3   2     15.6875      0.2323    -14.8596      0.0000 
  13   3   2      2.0418      0.9562      1.6754      0.0000 
  14   3   2      6.1165      0.3881     -5.7556      0.0000 
  15   3   2     42.9609      0.2739     42.4212      0.0000 
  16   3   2      1.2155      1.1407      0.0649      0.0000 
  17   3   2     25.3140      0.3353     25.5883      0.0000 
  18   3   2      2.9659      1.0413     -2.7445      0.0000 
   0   4   2     16.4452      0.1712    -17.7908      0.0000 
   1   4   2     10.8410      0.1403     11.3576      0.0000 
   2   4   2     39.5300      0.1157    -39.0950      0.0000 
   3   4   2    122.8343      0.2533    121.7610      0.0000 
   4   4   2     75.4341      0.1913    -75.2037      0.0000 
   5   4   2     39.9114      0.1865     38.8167      0.0000 
   6   4   2     88.0505      0.2566    -86.1751      0.0000 
   7   4   2     45.7396      0.2527    -45.5308      0.0000 
   8   4   2     27.4472      0.2974    -27.8476      0.0000 
   9   4   2     67.8026      0.2272    -67.0343      0.0000 
  10   4   2     56.4612      0.2233    -56.6343      0.0000 
  11   4   2     54.0168      0.3032    -53.6726      0.0000 
  12   4   2     34.0114      0.2675    -34.9917      0.0000 
  13   4   2     54.2005      0.2712     54.4823      0.0000 
  14   4   2      5.4725      0.4699     -5.8380      0.0000 
  15   4   2     53.3639      0.2421     52.6405      0.0000 
  16   4   2     29.8646      0.3351    -30.1554      0.0000 
  17   4   2      4.8781      0.5019      5.6885      0.0000 
  18   4   2     39.0151      0.4224    -38.8414      0.0000 
   1   5   2     40.8583      0.1608    -42.3977      0.0000 
   2   5   2     76.3987      0.2321     76.6344      0.0000 
   3   5   2     38.1975      0.1653    -39.5648      0.0000 
   4   5   2     79.1987      0.2086     77.3238      0.0000 
   5   5   2     75.4023      0.1821    -75.3515      0.0000 
   6   5   2     44.5075      0.2501    -43.6126      0.0000 
   7   5   2     64.9582      0.2735    -66.1183      0.0000 
   8   5   2     61.5771      0.2798    -63.2417      0.0000 
   9   5   2     57.8125      0.2211    -58.0125      0.0000 
  10   5   2     53.6001      0.2087    -54.0529      0.0000 
  11   5   2     12.3548      0.2433    -12.5588      0.0000 
  12   5   2     54.4983      0.2262     54.0841      0.0000 
  13   5   2     31.2760      0.3110    -31.5081      0.0000 
  14   5   2     18.1361      0.2871     17.9373      0.0000 
  15   5   2     43.5522      0.2791    -43.3523      0.0000 
  16   5   2     27.5853      0.3345     27.8982      0.0000 
  17   5   2     36.8614      0.3372    -36.5160      0.0000 
  18   5   2      3.4875      0.6823     -3.9830      0.0000 
   0   6   2     36.7656      0.2309     36.0440      0.0000 
   1   6   2      2.7576      0.3403      3.3671      0.0000 
   2   6   2     23.1225      0.1678     23.8792      0.0000 
   3   6   2     49.4289      0.2139     51.4684      0.0000 
   4   6   2      6.3729      0.2729     -6.4453      0.0000 
   5   6   2     43.4245      0.2704     44.3154      0.0000 
   6   6   2     26.8208      0.1583     27.1148      0.0000 
   7   6   2     30.2557      0.2549    -30.8875      0.0000 
   8   6   2     25.0257      0.2549     24.8165      0.0000 
   9   6   2     34.5102      0.2502    -35.4600      0.0000 
  10   6   2     34.8560      0.2275     35.6824      0.0000 
  11   6   2     25.6670      0.2479    -25.9791      0.0000 
  12   6   2     21.6128      0.3004     22.0998      0.0000 
  13   6   2     24.1799      0.2834     23.6739      0.0000 
  14   6   2      2.0141      0.9930      1.9467      0.0000 
  15   6   2     34.5269      0.3504     34.7774      0.0000 
  16   6   2      1.5041      1.0895      0.5228      0.0000 
  17   6   2      1.7920      0.9831      0.1590      0.0000 
   1   7   2     86.1439      0.1874     86.8775      0.0000 
   2   7   2     50.6669      0.2176     49.4262      0.0000 
   3   7   2     30.3216      0.1833     32.4944      0.0000 
   4   7   2     10.0153      0.2071     -7.3322      0.0000 
   5   7   2     18.5636      0.2069     20.3146      0.0000 
   6   7   2      9.9491      0.2088     10.1842      0.0000 
   7   7   2     41.2288      0.1694     41.3953      0.0000 
   8   7   2      6.1127      0.3435     -6.0395      0.0000 
   9   7   2     32.6970      0.2641     32.8540      0.0000 
  10   7   2      2.5950      0.6219      2.0996      0.0000 
  11   7   2     55.2346      0.2854     54.7596      0.0000 
  12   7   2      4.1140      0.6259     -5.7497      0.0000 
  13   7   2     62.2611      0.2445     61.2191      0.0000 
  14   7   2      3.3971      0.6667     -3.6404      0.0000 
  15   7   2     22.0356      0.3095     22.4380      0.0000 
  16   7   2     16.1631      0.3378     16.2862      0.0000 
   0   8   2     13.7008      0.2730     13.2902      0.0000 
   1   8   2     44.3895      0.1732    -43.3910      0.0000 
   2   8   2     18.4707      0.1922    -17.9358      0.0000 
   3   8   2     16.4210      0.2014    -17.5940      0.0000 
   4   8   2     24.6423      0.1812     23.9570      0.0000 
   5   8   2      4.3834      0.3217     -4.9963      0.0000 
   6   8   2     11.4112      0.2364    -11.4882      0.0000 
   7   8   2      2.8809      0.4396      1.0079      0.0000 
   8   8   2      3.3990      0.5374     -3.1956      0.0000 
   9   8   2      2.4054      0.4730      1.8448      0.0000 
  10   8   2      3.2195      0.5136      4.9659      0.0000 
  11   8   2      3.7092      0.5858     -5.2467      0.0000 
  12   8   2     18.5213      0.3195    -18.8427      0.0000 
  13   8   2      3.0336      0.7961      2.5206      0.0000 
  14   8   2      2.7343      0.7301      0.8337      0.0000 
  15   8   2      5.7732      0.4615     -4.3975      0.0000 
  16   8   2      2.8788      0.5387      1.0859      0.0000 
   1   9   2     78.4959      0.2090    -77.1805      0.0000 
   2   9   2     10.8051      0.2202    -11.5082      0.0000 
   3   9   2     34.2601      0.2112    -35.2822      0.0000 
   4   9   2     30.1679      0.2013    -30.5707      0.0000 
   5   9   2     13.9561      0.2348    -14.3850      0.0000 
   6   9   2     13.0698      0.2070     13.1103      0.0000 
   7   9   2     31.7864      0.1953    -31.5462      0.0000 
   8   9   2     24.2430      0.2546     23.9839      0.0000 
   9   9   2     24.7966      0.2948    -25.0064      0.0000 
  10   9   2     20.6414      0.3048     21.4309      0.0000 
  11   9   2     62.8280      0.3568    -62.3384      0.0000 
  12   9   2      3.5205      0.5695      3.9606      0.0000 
  13   9   2     24.3305      0.2822    -24.0494      0.0000 
  14   9   2     38.3332      0.3370    -37.9229      0.0000 
  15   9   2     29.9345      0.3569    -30.4239      0.0000 
   0  10   2      6.3306      0.4530     -5.3797      0.0000 
   1  10   2     16.4245      0.2329    -17.0545      0.0000 
   2  10   2     31.9459      0.1860    -31.2425      0.0000 
   3  10   2     49.4708      0.1786    -49.3959      0.0000 
   4  10   2      0.8079      0.9053      0.4380      0.0000 
   5  10   2     14.6324      0.2274    -15.2567      0.0000 
   6  10   2     16.0822      0.2325    -16.6386      0.0000 
   7  10   2     33.1105      0.2659     33.5354      0.0000 
   8  10   2     11.7592      0.3304    -12.6615      0.0000 
   9  10   2     44.0746      0.2564     44.6161      0.0000 
  10  10   2     16.2037      0.3061    -16.7604      0.0000 
  11  10   2      2.6861      0.6349     -1.8884      0.0000 
  12  10   2     34.9897      0.3136    -34.2648      0.0000 
  13  10   2     22.4874      0.3353    -22.9609      0.0000 
  14  10   2     13.3964      0.3678     13.2818      0.0000 
   1  11   2     10.5010      0.2652     10.4675      0.0000 
   2  11   2     34.7865      0.2456    -34.6989      0.0000 
   3  11   2     53.0911      0.2517     51.9910      0.0000 
   4  11   2     45.7973      0.2232    -45.6635      0.0000 
   5  11   2     37.7683      0.1949     37.0867      0.0000 
   6  11   2      9.7645      0.2854    -10.4355      0.0000 
   7  11   2     35.6847      0.3557     35.3271      0.0000 
   8  11   2     43.1250      0.2620     42.9663      0.0000 
   9  11   2     14.2129      0.2911     14.0876      0.0000 
  10  11   2     20.1519      0.3016     19.6644      0.0000 
  11  11   2     23.5808      0.3405     24.1688      0.0000 
  12  11   2      3.7874      0.6272     -1.3905      0.0000 
   0  12   2     47.9959      0.3309     46.6717      0.0000 
   1  12   2     49.4855      0.1958    -48.4687      0.0000 
   2  12   2     14.8143      0.2252     15.2631      0.0000 
   3  12   2     11.7813      0.2483    -11.6329      0.0000 
   4  12   2     15.5748      0.3005     16.0423      0.0000 
   5  12   2      3.1046      0.4611     -1.2674      0.0000 
   6  12   2     37.9744      0.2538     38.2170      0.0000 
   7  12   2     11.1891      0.3511     11.1436      0.0000 
   8  12   2     38.1110      0.3123     38.1096      0.0000 
   9  12   2     17.6175      0.3755     17.3838      0.0000 
  10  12   2     16.0950      0.3633     15.8297      0.0000 
   1  13   2      5.0057      0.3888      4.4636      0.0000 
   2  13   2     34.0097      0.2569     33.9961      0.0000 
   3  13   2     26.0325      0.2669    -25.5436      0.0000 
   4  13   2     18.0788      0.2605     18.1253      0.0000 
   5  13   2     14.0177      0.2962    -14.3308      0.0000 
   6  13   2     10.2161      0.3234    -10.3345      0.0000 
   7  13   2     31.3154      0.2933    -30.6528      0.0000 
   8  13   2     17.1681      0.3219    -18.0823      0.0000 
   0  14   2     38.4565      0.3488    -38.2666      0.0000 
   1  14   2      4.7792      0.4852      5.0542      0.0000 
   2  14   2     26.0825      0.2682    -25.6456      0.0000 
   3  14   2     35.2152      0.2848     34.9692      0.0000 
   4  14   2     30.1888      0.2906    -29.8846      0.0000 
   5  14   2      3.4358      0.5144     -3.1194      0.0000 
   1   1   3     11.5970      0.1516     13.4393      0.0000 
   2   1   3    102.6434      0.2233    103.9414      0.0000 
   3   1   3     27.0733      0.1120     28.0022      0.0000 
   4   1   3     82.7202      0.1833     83.5241      0.0000 
   5   1   3    117.7591      0.3253    118.1603      0.0000 
   6   1   3     73.0361      0.2170     69.6164      0.0000 
   7   1   3     94.3631      0.2314     93.2397      0.0000 
   8   1   3     70.2944      0.1710    -67.4121      0.0000 
   9   1   3     23.5980      0.1629     26.9862      0.0000 
  10   1   3     15.1872      0.2085    -16.0428      0.0000 
  11   1   3     15.7458      0.2207     16.7271      0.0000 
  12   1   3      8.6919      0.2797     -8.7272      0.0000 
  13   1   3     32.0159      0.1949     31.4508      0.0000 
  14   1   3     31.4021      0.2457     31.4587      0.0000 
  15   1   3     54.2738      0.2776     53.7745      0.0000 
  16   1   3      2.4693      0.9115     -1.2413      0.0000 
  17   1   3     43.0055      0.3223     42.4015      0.0000 
  18   1   3      6.1800      0.5262      6.7007      0.0000 
  19   1   3     33.4697      0.4533     32.3184      0.0000 
   0   2   3     20.1559      0.1240    -20.3028      0.0000 
   1   2   3     91.6396      0.2706     89.9976      0.0000 
   2   2   3     40.8425      0.1974    -40.5609      0.0000 
   3   2   3      3.5866      0.2742      4.7467      0.0000 
   4   2   3     95.2646      0.2995     95.3958      0.0000 
   5   2   3     42.6264      0.1913    -40.9814      0.0000 
   6   2   3     74.1339      0.2375     74.5207      0.0000 
   7   2   3     52.5678      0.2493    -53.0918      0.0000 
   8   2   3     29.7594      0.2248     29.9371      0.0000 
   9   2   3     25.1875      0.1710    -29.1283      0.0000 
  10   2   3      7.1064      0.2075     -7.2171      0.0000 
  11   2   3      8.3965      0.2286     -8.4659      0.0000 
  12   2   3      6.6931      0.2558     -6.9815      0.0000 
  13   2   3     39.3046      0.2268     39.7170      0.0000 
  14   2   3     17.2344      0.2966     17.0283      0.0000 
  15   2   3     47.3885      0.2761     46.6805      0.0000 
  16   2   3     21.9548      0.3315     21.8403      0.0000 
  17   2   3     15.6884      0.3533    -16.6045      0.0000 
  18   2   3     56.7000      0.3606     55.6866      0.0000 
   1   3   3     63.1787      0.2202    -64.6584      0.0000 
   2   3   3    138.1979      0.3658    137.1200      0.0000 
   3   3   3    129.1235      0.2710   -127.5861      0.0000 
   4   3   3    113.2921      0.2922    112.1824      0.0000 
   5   3   3     12.9273      0.2058     11.6471      0.0000 
   6   3   3      4.6906      0.2131     -6.3192      0.0000 
   7   3   3     43.8133      0.2608    -43.4933      0.0000 
   8   3   3     64.7601      0.2853    -65.0134      0.0000 
   9   3   3     23.3403      0.2113    -26.2076      0.0000 
  10   3   3     62.5436      0.2379    -62.8728      0.0000 
  11   3   3     68.8827      0.2537    -68.6530      0.0000 
  12   3   3      2.7810      0.5966     -1.3193      0.0000 
  13   3   3     43.7541      0.2486    -43.2933      0.0000 
  14   3   3     49.7868      0.2931     49.1290      0.0000 
  15   3   3     30.4803      0.2545    -30.6919      0.0000 
  16   3   3     31.7834      0.3669     31.2337      0.0000 
  17   3   3     37.3500      0.3288    -37.1711      0.0000 
  18   3   3     15.8319      0.4006    -15.8689      0.0000 
   0   4   3     98.6009      0.2985    -97.8755      0.0000 
   1   4   3     20.3216      0.1018     21.5175      0.0000 
   2   4   3     13.9856      0.1091     11.3223      0.0000 
   3   4   3     31.8886      0.1484     32.5188      0.0000 
   4   4   3     98.9264      0.2939    -97.8720      0.0000 
   5   4   3     76.3658      0.2383     74.1247      0.0000 
   6   4   3     72.0867      0.2151    -72.3494      0.0000 
   7   4   3     40.8059      0.2398    -39.8674      0.0000 
   8   4   3     37.5855      0.2622    -39.3376      0.0000 
   9   4   3     46.3076      0.2361    -47.4630      0.0000 
  10   4   3     43.8290      0.2470    -45.0731      0.0000 
  11   4   3      6.0937      0.3558      6.3384      0.0000 
  12   4   3     21.1532      0.2478    -21.8080      0.0000 
  13   4   3     15.1326      0.2923     15.8311      0.0000 
  14   4   3     43.5298      0.2585    -44.0076      0.0000 
  15   4   3     21.4491      0.3801     21.9385      0.0000 
  16   4   3     11.5300      0.3261    -11.6290      0.0000 
  17   4   3     10.9137      0.3589     11.7970      0.0000 
  18   4   3     33.1369      0.3672    -33.2594      0.0000 
   1   5   3      2.3616      0.3602      3.6604      0.0000 
   2   5   3     47.7669      0.1900    -46.0460      0.0000 
   3   5   3     54.7380      0.1944     55.2579      0.0000 
   4   5   3     34.6371      0.2494    -34.6185      0.0000 
   5   5   3     60.6712      0.1555     60.3157      0.0000 
   6   5   3     22.5214      0.1230     22.7123      0.0000 
   7   5   3     11.2182      0.1633     13.2098      0.0000 
   8   5   3      4.0949      0.2516     -3.9305      0.0000 
   9   5   3     47.9699      0.2441     48.4010      0.0000 
  10   5   3     42.2375      0.2558     42.4532      0.0000 
  11   5   3     30.6575      0.2794     30.8511      0.0000 
  12   5   3     30.4536      0.2411    -30.3216      0.0000 
  13   5   3     11.8347      0.3154    -12.6081      0.0000 
  14   5   3      6.6981      0.4073     -6.7309      0.0000 
  15   5   3     17.5257      0.3166     18.0786      0.0000 
  16   5   3      7.3749      0.3680     -7.1151      0.0000 
  17   5   3     19.3455      0.3128     19.3883      0.0000 
   0   6   3     98.1878      0.2572     96.3210      0.0000 
   1   6   3      7.1815      0.2023      6.0553      0.0000 
   2   6   3     93.7097      0.1985     94.0141      0.0000 
   3   6   3     71.9500      0.1669    -70.8784      0.0000 
   4   6   3     36.2422      0.1891     38.6873      0.0000 
   5   6   3     11.0779      0.2007    -10.6485      0.0000 
   6   6   3     68.3259      0.2402     66.9856      0.0000 
   7   6   3     19.1006      0.2770     20.0975      0.0000 
   8   6   3     77.6067      0.2309     77.8457      0.0000 
   9   6   3     34.1953      0.2719     35.0206      0.0000 
  10   6   3     31.8605      0.2816     32.0123      0.0000 
  11   6   3      9.1625      0.3557     -8.5401      0.0000 
  12   6   3     60.4769      0.3404     61.0604      0.0000 
  13   6   3     26.0053      0.2785    -27.1182      0.0000 
  14   6   3     53.2421      0.4042     53.3173      0.0000 
  15   6   3      9.6987      0.4977    -10.0056      0.0000 
  16   6   3     28.6024      0.3112     28.5765      0.0000 
  17   6   3      3.0065      0.6341      0.3628      0.0000 
   1   7   3     24.7622      0.1539     24.6198      0.0000 
   2   7   3     30.6736      0.1815    -32.1578      0.0000 
   3   7   3     18.3668      0.1670     16.8590      0.0000 
   4   7   3     29.0498      0.2025    -30.2266      0.0000 
   5   7   3     36.6773      0.2311    -37.0818      0.0000 
   6   7   3      2.1239      0.6862      1.6759      0.0000 
   7   7   3     18.6370      0.2451    -19.1080      0.0000 
   8   7   3     37.8324      0.2397     38.5836      0.0000 
   9   7   3     25.9325      0.2828    -26.0615      0.0000 
  10   7   3     28.5176      0.2449     28.8588      0.0000 
  11   7   3     43.9368      0.3071     45.4415      0.0000 
  12   7   3      3.7379      0.6005     -4.4291      0.0000 
  13   7   3      2.6884      0.9795      0.7492      0.0000 
  14   7   3     20.6443      0.3174    -20.2600      0.0000 
  15   7   3      6.4292      0.4315      7.9010      0.0000 
  16   7   3     27.2597      0.3092    -27.0402      0.0000 
   0   8   3     89.9579      0.3048    -87.9271      0.0000 
   1   8   3      8.3283      0.2183     -9.0769      0.0000 
   2   8   3     41.8554      0.1867    -42.3418      0.0000 
   3   8   3     32.9496      0.1800    -34.7477      0.0000 
   4   8   3     86.4751      0.2198    -85.8244      0.0000 
   5   8   3     18.4846      0.1997    -19.3779      0.0000 
   6   8   3     65.3390      0.2205    -64.7893      0.0000 
   7   8   3     23.2757      0.2376     24.2671      0.0000 
   8   8   3     57.7040      0.2252    -57.4378      0.0000 
   9   8   3     28.1840      0.2697     27.6240      0.0000 
  10   8   3     42.2665      0.2891    -41.2515      0.0000 
  11   8   3     14.9642      0.3180     15.6679      0.0000 
  12   8   3     25.6432      0.3570    -27.3910      0.0000 
  13   8   3      6.8043      0.4631     -6.0216      0.0000 
  14   8   3     59.0748      0.3644    -58.4197      0.0000 
  15   8   3     35.1240      0.3452    -36.0421      0.0000 
   1   9   3      8.2375      0.2446      7.5916      0.0000 
   2   9   3     18.1627      0.2004    -18.7238      0.0000 
   3   9   3     44.8835      0.1881    -44.9373      0.0000 
   4   9   3     37.4235      0.2085    -37.6109      0.0000 
   5   9   3     27.1447      0.1985    -27.6737      0.0000 
   6   9   3     14.0940      0.3010    -14.6117      0.0000 
   7   9   3     42.3941      0.2791    -42.5514      0.0000 
   8   9   3     11.1417      0.3392     11.8293      0.0000 
   9   9   3     23.3457      0.2606    -24.8236      0.0000 
  10   9   3     20.4948      0.2967     22.0675      0.0000 
  11   9   3     18.1866      0.3433    -19.1901      0.0000 
  12   9   3      8.1023      0.4779     -8.3686      0.0000 
  13   9   3     19.4785      0.3482     20.9791      0.0000 
  14   9   3      9.0302      0.5124      8.3809      0.0000 
   0  10   3     40.1784      0.2800     40.3041      0.0000 
   1  10   3     14.9550      0.2052     15.2401      0.0000 
   2  10   3     31.0089      0.1881     31.7160      0.0000 
   3  10   3     12.0810      0.2259    -12.1733      0.0000 
   4  10   3     59.9204      0.2228     59.1263      0.0000 
   5  10   3     14.7791      0.2486     15.0687      0.0000 
   6  10   3     41.6385      0.2448     41.7802      0.0000 
   7  10   3     13.8433      0.3005     13.5292      0.0000 
   8  10   3     40.4285      0.3432     40.3742      0.0000 
   9  10   3     14.0009      0.3657     13.4989      0.0000 
  10  10   3     41.0579      0.3490     41.3756      0.0000 
  11  10   3      3.9749      0.5552      1.0750      0.0000 
  12  10   3     13.5233      0.3662     13.8110      0.0000 
  13  10   3     18.6663      0.3623    -19.2794      0.0000 
   1  11   3     11.7322      0.2334     12.5654      0.0000 
   2  11   3     21.1967      0.2344    -21.6683      0.0000 
   3  11   3     48.4904      0.2230     48.2869      0.0000 
   4  11   3     15.0334      0.2641     15.7723      0.0000 
   5  11   3     36.8397      0.2340     36.9217      0.0000 
   6  11   3      3.3294      0.5037     -3.3721      0.0000 
   7  11   3     36.0420      0.3199     36.2962      0.0000 
   8  11   3     16.7361      0.3458    -17.4349      0.0000 
   9  11   3     29.9125      0.3101     29.9189      0.0000 
  10  11   3      5.8211      0.4600      6.2079      0.0000 
  11  11   3     21.3098      0.3337     21.4322      0.0000 
  12  11   3      9.4059      0.4245      8.4712      0.0000 
   0  12   3     11.8038      0.3624     11.9268      0.0000 
   1  12   3     10.4299      0.2723     10.5608      0.0000 
   2  12   3     38.1248      0.2285    -38.4411      0.0000 
   3  12   3     44.1995      0.2828     43.4557      0.0000 
   4  12   3     22.5842      0.2734    -22.9474      0.0000 
   5  12   3      7.8978      0.3159      7.7575      0.0000 
   6  12   3     23.5518      0.2808    -24.3338      0.0000 
   7  12   3     18.8405      0.3045    -18.9561      0.0000 
   8  12   3     16.3439      0.3127    -16.7670      0.0000 
   9  12   3     44.3831      0.2877    -43.8604      0.0000 
  10  12   3     13.7236      0.3409    -14.7264      0.0000 
   1  13   3     52.6043      0.2633    -51.6349      0.0000 
   2  13   3     44.6338      0.2730     44.3007      0.0000 
   3  13   3     23.3999      0.2724    -23.3017      0.0000 
   4  13   3     37.5668      0.2493     37.4439      0.0000 
   5  13   3     15.2046      0.2882    -15.6985      0.0000 
   6  13   3     10.2882      0.3346    -10.6479      0.0000 
   7  13   3     17.3456      0.3055    -17.5241      0.0000 
   8  13   3     13.2524      0.3331    -12.6438      0.0000 
   0  14   3      3.0884      1.3348      2.2762      0.0000 
   1  14   3     11.8717      0.3209     11.7799      0.0000 
   2  14   3      3.0015      0.5735      1.0258      0.0000 
   3  14   3      4.3553      0.4411      4.4227      0.0000 
   4  14   3      8.1483      0.4011      8.2822      0.0000 
   0   0   4     36.7774      0.3428    -38.1168      0.0000 
   1   0   4      4.7159      0.5390      3.5982      0.0000 
   2   0   4     26.0700      0.3880     27.0100      0.0000 
   3   0   4     26.9409      0.2024     26.8279      0.0000 
   4   0   4    156.9048      0.5609    158.8529      0.0000 
   5   0   4     51.2201      0.2671     47.6927      0.0000 
   6   0   4    204.7558      0.4851    201.9100      0.0000 
   7   0   4     55.2364      0.2176    -54.3953      0.0000 
   8   0   4    126.5197      0.4915    129.5333      0.0000 
   9   0   4    113.7211      0.4846   -109.9360      0.0000 
  10   0   4     40.1035      0.3212     40.5964      0.0000 
  11   0   4     14.3778      0.2900     13.8491      0.0000 
  12   0   4     11.5364      0.3176     12.5723      0.0000 
  13   0   4     25.7470      0.3125     26.2044      0.0000 
  14   0   4     36.0221      0.7442     37.2648      0.0000 
  15   0   4     31.4707      0.5793     32.5885      0.0000 
  16   0   4     67.8965      0.5273     65.3658      0.0000 
  17   0   4      7.1170      0.9277      6.6868      0.0000 
  18   0   4     73.1889      0.4508     70.3810      0.0000 
   1   1   4      8.9776      0.1847     10.2094      0.0000 
   2   1   4     52.2011      0.1665     52.7203      0.0000 
   3   1   4     39.8780      0.1527     40.7398      0.0000 
   4   1   4     81.1070      0.2362     79.9606      0.0000 
   5   1   4     52.1155      0.2828     53.6306      0.0000 
   6   1   4     45.4292      0.1804    -43.3392      0.0000 
   7   1   4     62.1651      0.1629     61.4351      0.0000 
   8   1   4      5.8879      0.1689      4.0208      0.0000 
   9   1   4     23.2536      0.1809    -22.6078      0.0000 
  10   1   4      0.7399      0.7700     -0.1281      0.0000 
  11   1   4     16.6195      0.2130    -18.1444      0.0000 
  12   1   4      5.1610      0.3401      5.6665      0.0000 
  13   1   4     21.3852      0.2339    -21.3636      0.0000 
  14   1   4      2.5908      0.4543      1.6168      0.0000 
  15   1   4     17.9036      0.3496     17.7206      0.0000 
  16   1   4      9.1488      0.3923      9.9321      0.0000 
  17   1   4     53.9447      0.3436     53.2572      0.0000 
  18   1   4     11.1734      0.4371    -11.6850      0.0000 
   0   2   4    139.6763      0.5502   -141.0522      0.0000 
   1   2   4     13.7416      0.1624    -13.7857      0.0000 
   2   2   4     81.4347      0.2004    -81.2502      0.0000 
   3   2   4      1.6805      0.4788     -1.5633      0.0000 
   4   2   4    101.1537      0.2576   -100.8462      0.0000 
   5   2   4     15.4331      0.1172    -13.4696      0.0000 
   6   2   4     54.3071      0.2273    -55.3007      0.0000 
   7   2   4     41.6029      0.2527     38.9886      0.0000 
   8   2   4     66.7133      0.2802    -65.9579      0.0000 
   9   2   4      9.9264      0.2841    -10.1715      0.0000 
  10   2   4     61.1112      0.2375    -61.5061      0.0000 
  11   2   4      7.6782      0.3432     -7.5785      0.0000 
  12   2   4     57.3542      0.2553    -57.2334      0.0000 
  13   2   4     12.6751      0.2951     13.6556      0.0000 
  14   2   4     51.9693      0.2950    -50.8312      0.0000 
  15   2   4      1.4663      1.0956      0.0795      0.0000 
  16   2   4     52.3729      0.3471    -52.4513      0.0000 
  17   2   4      3.6952      0.6276      3.3405      0.0000 
  18   2   4     33.0807      0.3366    -32.3085      0.0000 
   1   3   4     30.2114      0.1591    -32.1226      0.0000 
   2   3   4      8.9752      0.1717     -9.5456      0.0000 
   3   3   4     59.5594      0.1665    -59.8885      0.0000 
   4   3   4      1.5668      0.3949     -2.4238      0.0000 
   5   3   4     88.2912      0.2644    -86.8502      0.0000 
   6   3   4     22.5922      0.2329    -23.8412      0.0000 
   7   3   4     57.5946      0.2106    -57.3964      0.0000 
   8   3   4      5.1927      0.3536      6.4611      0.0000 
   9   3   4     22.2460      0.2409    -22.1671      0.0000 
  10   3   4      5.7544      0.3450     -5.5079      0.0000 
  11   3   4     13.8304      0.2668    -13.9166      0.0000 
  12   3   4     16.0305      0.2602    -16.5800      0.0000 
  13   3   4     27.3623      0.2443    -27.6820      0.0000 
  14   3   4      2.2275      0.6110     -1.2000      0.0000 
  15   3   4      8.7101      0.3461     -7.9595      0.0000 
  16   3   4      3.9255      0.5232      5.0439      0.0000 
  17   3   4     37.4322      0.3385    -36.3946      0.0000 
  18   3   4     20.2566      0.3465     20.1803      0.0000 
   0   4   4     57.7061      0.1498     61.5021      0.0000 
   1   4   4     50.7523      0.2208    -49.3630      0.0000 
   2   4   4     67.0688      0.2588     67.8436      0.0000 
   3   4   4     40.1032      0.2333    -40.5877      0.0000 
   4   4   4    106.4398      0.2321    102.9564      0.0000 
   5   4   4     31.2796      0.3628    -31.2088      0.0000 
   6   4   4     24.6256      0.2344    -25.5906      0.0000 
   7   4   4     63.1095      0.3521     62.2057      0.0000 
   8   4   4     20.1453      0.2559     20.2254      0.0000 
   9   4   4     25.5143      0.2439     25.9860      0.0000 
  10   4   4     61.9940      0.2716     61.0485      0.0000 
  11   4   4      1.3101      1.0685     -0.4360      0.0000 
  12   4   4     49.6328      0.3085     49.6722      0.0000 
  13   4   4     10.3315      0.3090    -10.2210      0.0000 
  14   4   4     44.0907      0.2585     43.8512      0.0000 
  15   4   4     26.4584      0.3284    -27.2194      0.0000 
  16   4   4      8.7018      0.3350      9.0572      0.0000 
  17   4   4      3.2404      0.6057      1.2855      0.0000 
   1   5   4    111.7690      0.2505    111.1958      0.0000 
   2   5   4     38.6854      0.1851    -37.4767      0.0000 
   3   5   4     21.7304      0.1241    -18.8849      0.0000 
   4   5   4      5.4142      0.2354      5.5896      0.0000 
   5   5   4     56.2418      0.2766     53.7285      0.0000 
   6   5   4     50.5567      0.2394    -49.0538      0.0000 
   7   5   4     30.3196      0.2802     30.0879      0.0000 
   8   5   4     55.7028      0.2427     55.8670      0.0000 
   9   5   4     67.8804      0.2960     67.5162      0.0000 
  10   5   4     14.3086      0.2973     14.6381      0.0000 
  11   5   4     49.8929      0.2422     48.9924      0.0000 
  12   5   4      4.7573      0.4045      5.6588      0.0000 
  13   5   4     66.0610      0.2932     65.0221      0.0000 
  14   5   4     26.6669      0.3794    -27.6010      0.0000 
  15   5   4     22.2384      0.3004     22.2949      0.0000 
  16   5   4      9.6700      0.3797    -10.1583      0.0000 
  17   5   4      8.7504      0.3712     -9.5751      0.0000 
   0   6   4     54.6541      0.2734     54.3385      0.0000 
   1   6   4      2.9132      0.3229      1.0150      0.0000 
   2   6   4     45.0638      0.2072     44.2990      0.0000 
   3   6   4     18.3578      0.1585    -18.9761      0.0000 
   4   6   4     81.1631      0.2833    -79.0680      0.0000 
   5   6   4     31.0055      0.2490     31.7316      0.0000 
   6   6   4     91.3699      0.2591    -90.3936      0.0000 
   7   6   4      5.2308      0.4486     -4.4549      0.0000 
   8   6   4     47.8740      0.2744    -48.2935      0.0000 
   9   6   4     18.8839      0.2548    -19.1789      0.0000 
  10   6   4      5.3334      0.4844     -4.5752      0.0000 
  11   6   4      9.2991      0.3407      9.4273      0.0000 
  12   6   4     52.7398      0.2841     53.1999      0.0000 
  13   6   4      4.5062      0.4820     -5.8320      0.0000 
  14   6   4      2.6873      0.5805      1.7566      0.0000 
  15   6   4      2.0098      0.7193      1.1444      0.0000 
  16   6   4     39.3504      0.3056    -39.7035      0.0000 
   1   7   4     35.0286      0.1859    -35.8210      0.0000 
   2   7   4     13.6000      0.2436    -13.6306      0.0000 
   3   7   4     59.1771      0.1810    -58.9246      0.0000 
   4   7   4     25.6435      0.1926    -25.7938      0.0000 
   5   7   4     63.6237      0.1909    -63.4570      0.0000 
   6   7   4      9.3029      0.2903    -10.3156      0.0000 
   7   7   4     72.0977      0.2019    -71.1521      0.0000 
   8   7   4     14.1173      0.2818    -14.3574      0.0000 
   9   7   4     18.2414      0.2732    -18.9448      0.0000 
  10   7   4     50.4574      0.2919     50.1194      0.0000 
  11   7   4     12.9958      0.3294     13.4423      0.0000 
  12   7   4      8.3078      0.4531     -8.0175      0.0000 
  13   7   4     55.5903      0.3484    -56.2602      0.0000 
  14   7   4      6.0047      0.4230     -4.8287      0.0000 
  15   7   4     34.4389      0.3172    -33.7152      0.0000 
  16   7   4     14.3524      0.3332    -15.9737      0.0000 
   0   8   4      7.3695      0.3922     -7.4640      0.0000 
   1   8   4      8.8148      0.2164      8.3465      0.0000 
   2   8   4     11.6331      0.2008     11.2549      0.0000 
   3   8   4      9.4016      0.2167      8.8453      0.0000 
   4   8   4      4.6982      0.2830      4.4836      0.0000 
   5   8   4     17.2707      0.1874     18.0265      0.0000 
   6   8   4     10.3896      0.2574     10.5479      0.0000 
   7   8   4     11.2009      0.2391     11.6047      0.0000 
   8   8   4     14.2528      0.2934     14.7949      0.0000 
   9   8   4     15.0117      0.2870    -15.4009      0.0000 
  10   8   4     46.4293      0.3163    -45.9822      0.0000 
  11   8   4      6.2560      0.5274     -5.0446      0.0000 
  12   8   4      6.1494      0.4921      6.2363      0.0000 
  13   8   4      8.6675      0.4511      7.8496      0.0000 
  14   8   4      6.4264      0.4502      7.5039      0.0000 
  15   8   4      2.8208      0.6434      1.5276      0.0000 
   1   9   4      7.4786      0.2460      7.5715      0.0000 
   2   9   4     32.0751      0.1990     32.5885      0.0000 
   3   9   4     28.7680      0.1998     29.0750      0.0000 
   4   9   4      3.5615      0.3946      3.4093      0.0000 
   5   9   4     97.6156      0.2331     96.1206      0.0000 
   6   9   4      4.0256      0.3876     -4.5461      0.0000 
   7   9   4     56.1693      0.3336     56.0554      0.0000 
   8   9   4     15.2168      0.3232    -15.6580      0.0000 
   9   9   4     28.6703      0.2940     29.1597      0.0000 
  10   9   4      3.7314      0.6628     -3.8765      0.0000 
  11   9   4     11.4633      0.4376    -11.0516      0.0000 
  12   9   4     18.1404      0.4706    -18.2356      0.0000 
  13   9   4      5.3251      0.6790      4.0906      0.0000 
  14   9   4     22.9148      0.3691     24.1312      0.0000 
   0  10   4    109.1943      0.4066   -106.2973      0.0000 
   1  10   4     26.4995      0.1872     27.1989      0.0000 
   2  10   4     13.4945      0.2292     13.7726      0.0000 
   3  10   4     33.7385      0.1948    -33.2595      0.0000 
   4  10   4     54.8340      0.2699     54.1070      0.0000 
   5  10   4     11.6672      0.2631     11.7429      0.0000 
   6  10   4     52.1456      0.2709     51.4328      0.0000 
   7  10   4      3.3093      0.6118     -4.0885      0.0000 
   8  10   4     38.5715      0.3047     38.7172      0.0000 
   9  10   4      7.5622      0.4536     -7.8576      0.0000 
  10  10   4      9.9269      0.3906     -8.8968      0.0000 
  11  10   4      4.6037      0.5182      4.5259      0.0000 
  12  10   4     15.0761      0.3885    -14.9970      0.0000 
  13  10   4      2.4248      0.9220      0.3048      0.0000 
   1  11   4     18.2747      0.2304    -18.2292      0.0000 
   2  11   4     23.3105      0.2113     23.8702      0.0000 
   3  11   4     43.2217      0.2358    -43.2993      0.0000 
   4  11   4     30.8296      0.2380     31.4493      0.0000 
   5  11   4     10.9389      0.2868    -11.1349      0.0000 
   6  11   4      7.1106      0.3755      6.5314      0.0000 
   7  11   4     14.6916      0.3406    -15.0229      0.0000 
   8  11   4     17.4225      0.3012    -17.6121      0.0000 
   9  11   4     32.3422      0.3045    -32.3605      0.0000 
  10  11   4      6.1075      0.5716     -6.1814      0.0000 
  11  11   4     41.2609      0.3412    -39.9090      0.0000 
   0  12   4     39.4990      0.5532    -39.0622      0.0000 
   1  12   4      3.1578      0.5441      3.3006      0.0000 
   2  12   4     42.7804      0.2766    -41.3448      0.0000 
   3  12   4      7.9605      0.3646      8.1624      0.0000 
   4  12   4     24.3546      0.3005    -24.3006      0.0000 
   5  12   4      3.0286      0.4659      1.5278      0.0000 
   6  12   4     14.8881      0.3087    -15.4989      0.0000 
   7  12   4     11.0941      0.3646    -11.4748      0.0000 
   8  12   4      8.5987      0.4104     -8.7648      0.0000 
   9  12   4     12.4116      0.3520    -11.9627      0.0000 
   1  13   4     23.7698      0.3274     23.8815      0.0000 
   2  13   4      5.2379      0.5778     -5.8938      0.0000 
   3  13   4      2.5929      0.7104     -1.1563      0.0000 
   4  13   4      2.8951      0.5571     -0.1057      0.0000 
   5  13   4     18.5746      0.3066     17.9534      0.0000 
   6  13   4      4.8200      0.5061     -5.0223      0.0000 
   7  13   4      3.1148      0.4914     -2.5859      0.0000 
   0  14   4     50.1174      0.4187     47.5457      0.0000 
   1  14   4      3.2265      0.6698     -3.2423      0.0000 
   2  14   4     37.4452      0.3577     36.7973      0.0000 
   1   1   5     24.3001      0.3349    -26.2163      0.0000 
   2   1   5      7.3309      0.2516     -7.1598      0.0000 
   3   1   5     86.0328      0.2698    -86.3271      0.0000 
   4   1   5     40.2783      0.1909    -37.9541      0.0000 
   5   1   5    107.1434      0.2757   -104.3271      0.0000 
   6   1   5      2.5239      0.3755      1.9033      0.0000 
   7   1   5     56.5441      0.1751    -58.1466      0.0000 
   8   1   5      4.9128      0.2370      4.2442      0.0000 
   9   1   5     65.0256      0.2111    -63.4514      0.0000 
  10   1   5     14.2843      0.2700     13.3894      0.0000 
  11   1   5      7.5528      0.2837      6.5472      0.0000 
  12   1   5     14.1403      0.3613    -13.5608      0.0000 
  13   1   5      3.1352      0.5102      3.0100      0.0000 
  14   1   5      3.0103      0.5414     -1.8398      0.0000 
  15   1   5     49.8531      0.3268    -49.5987      0.0000 
  16   1   5      6.1876      0.4936     -6.8730      0.0000 
  17   1   5     52.9861      0.3560    -51.1663      0.0000 
  18   1   5      3.6775      0.5916      3.7637      0.0000 
   0   2   5    128.9480      0.6064    126.8618      0.0000 
   1   2   5     46.3959      0.2025     44.7772      0.0000 
   2   2   5     14.7956      0.1632    -12.8973      0.0000 
   3   2   5      5.3582      0.2154      5.2007      0.0000 
   4   2   5     48.0018      0.1923    -49.9314      0.0000 
   5   2   5     34.3213      0.1679     31.0261      0.0000 
   6   2   5     56.6507      0.1587    -59.6329      0.0000 
   7   2   5      4.7056      0.2675     -5.0194      0.0000 
   8   2   5     58.3797      0.2873    -58.2195      0.0000 
   9   2   5     26.5225      0.2452    -26.3942      0.0000 
  10   2   5      2.9607      0.5722     -2.2110      0.0000 
  11   2   5      2.3660      0.5568      2.1318      0.0000 
  12   2   5      9.2108      0.3348      8.8979      0.0000 
  13   2   5      4.2527      0.4159      4.2714      0.0000 
  14   2   5      3.7528      0.5061      4.9262      0.0000 
  15   2   5     19.5159      0.3108     20.8406      0.0000 
  16   2   5     45.3351      0.3210    -44.5656      0.0000 
  17   2   5     12.3999      0.4363    -13.4374      0.0000 
  18   2   5     40.9651      0.3281    -41.4557      0.0000 
   1   3   5     67.2423      0.2519     70.5985      0.0000 
   2   3   5     54.2062      0.2925     52.9455      0.0000 
   3   3   5     82.7709      0.2261     80.4343      0.0000 
   4   3   5     37.6131      0.1646     36.9134      0.0000 
   5   3   5     19.8188      0.1719    -19.4508      0.0000 
   6   3   5      9.0628      0.2513     -7.4644      0.0000 
   7   3   5      6.0047      0.3273      6.7015      0.0000 
   8   3   5     11.2223      0.2619    -11.4346      0.0000 
   9   3   5     40.4127      0.2574     41.3268      0.0000 
  10   3   5     21.7804      0.2543    -22.7118      0.0000 
  11   3   5     93.1014      0.3107     91.5233      0.0000 
  12   3   5      2.3314      0.6625      0.5519      0.0000 
  13   3   5     60.3814      0.3123     58.9729      0.0000 
  14   3   5      7.7464      0.3599      8.0520      0.0000 
  15   3   5     20.2202      0.3314     20.1215      0.0000 
  16   3   5     19.9019      0.3121     20.9900      0.0000 
  17   3   5     11.6982      0.3608     12.4581      0.0000 
   0   4   5     91.8178      0.4122     92.6937      0.0000 
   1   4   5     52.1300      0.2909    -47.8345      0.0000 
   2   4   5     73.0189      0.2086     75.3256      0.0000 
   3   4   5      1.8401      0.4637      0.7229      0.0000 
   4   4   5      9.0063      0.1571     11.2497      0.0000 
   5   4   5     24.9409      0.1450    -24.5695      0.0000 
   6   4   5     29.0113      0.2149     28.8911      0.0000 
   7   4   5      2.6486      0.5234     -2.1793      0.0000 
   8   4   5     22.7650      0.2378     23.3845      0.0000 
   9   4   5      3.3139      0.7133     -4.2670      0.0000 
  10   4   5     69.0367      0.2897     68.6113      0.0000 
  11   4   5     11.5491      0.3119     12.0101      0.0000 
  12   4   5     53.8624      0.2715     53.9093      0.0000 
  13   4   5     10.6849      0.3106     11.4047      0.0000 
  14   4   5     34.0403      0.3917     35.3447      0.0000 
  15   4   5      8.9256      0.3275    -10.1162      0.0000 
  16   4   5     18.6321      0.3100     19.2280      0.0000 
  17   4   5      4.7932      0.6108      6.3166      0.0000 
   1   5   5      7.6766      0.2405     -9.6135      0.0000 
   2   5   5      2.9679      0.4223     -2.7133      0.0000 
   3   5   5     14.3133      0.1658    -15.3878      0.0000 
   4   5   5     32.8627      0.2814     32.5869      0.0000 
   5   5   5     84.3923      0.2836    -83.6723      0.0000 
   6   5   5     10.8715      0.1739     10.4519      0.0000 
   7   5   5     18.7601      0.2497    -19.3907      0.0000 
   8   5   5      5.7207      0.2998     -5.5722      0.0000 
   9   5   5     20.9529      0.2610    -21.2384      0.0000 
  10   5   5     12.5061      0.2947    -12.2871      0.0000 
  11   5   5     16.6540      0.3092    -17.1737      0.0000 
  12   5   5      5.1786      0.3812     -5.5403      0.0000 
  13   5   5      7.6690      0.3390     -6.8999      0.0000 
  14   5   5      8.8192      0.4471     -9.8411      0.0000 
  15   5   5     23.7899      0.2843    -23.8334      0.0000 
  16   5   5      8.2389      0.5089      9.3807      0.0000 
  17   5   5     26.2652      0.3548    -26.6394      0.0000 
   0   6   5     85.2823      0.3917    -86.6439      0.0000 
   1   6   5     18.2178      0.1188    -18.7463      0.0000 
   2   6   5     82.9669      0.3111    -82.8014      0.0000 
   3   6   5     20.5617      0.2177    -20.1839      0.0000 
   4   6   5     20.9700      0.2454    -21.6963      0.0000 
   5   6   5     19.4260      0.1768    -19.7629      0.0000 
   6   6   5     66.2363      0.2186    -65.7579      0.0000 
   7   6   5     25.6617      0.2605     26.0404      0.0000 
   8   6   5     66.6066      0.2814    -66.1250      0.0000 
   9   6   5     26.3892      0.2500     26.5215      0.0000 
  10   6   5     22.8567      0.2688    -23.6767      0.0000 
  11   6   5      2.7419      0.8835     -1.0896      0.0000 
  12   6   5     81.4904      0.5665    -79.7168      0.0000 
  13   6   5     11.0787      0.3956    -11.6207      0.0000 
  14   6   5     49.6181      0.2943    -50.1604      0.0000 
  15   6   5     10.0052      0.5039     -9.5555      0.0000 
  16   6   5     15.4651      0.3300    -16.3080      0.0000 
   1   7   5     57.5279      0.1898    -57.3395      0.0000 
   2   7   5     24.7074      0.1822    -25.7177      0.0000 
   3   7   5     11.3957      0.1583     11.8371      0.0000 
   4   7   5      5.2114      0.3027     -5.2577      0.0000 
   5   7   5     35.9670      0.1937     36.1049      0.0000 
   6   7   5     44.6106      0.2232    -43.8547      0.0000 
   7   7   5     80.9443      0.3451     80.0964      0.0000 
   8   7   5     38.0857      0.3206     39.0138      0.0000 
   9   7   5     35.6897      0.2870    -36.5900      0.0000 
  10   7   5     12.7752      0.4858    -12.7439      0.0000 
  11   7   5     31.8376      0.3168    -32.4810      0.0000 
  12   7   5     32.3899      0.4248     33.5531      0.0000 
  13   7   5     17.6231      0.4650    -18.2046      0.0000 
  14   7   5     19.1037      0.3208    -19.4981      0.0000 
  15   7   5     11.7258      0.3946     12.2077      0.0000 
   0   8   5      9.8338      0.2739      9.3094      0.0000 
   1   8   5      9.0956      0.2033     -9.6682      0.0000 
   2   8   5     24.5264      0.1969     24.1682      0.0000 
   3   8   5     49.4283      0.2390     49.3964      0.0000 
   4   8   5     70.2234      0.2916     69.5185      0.0000 
   5   8   5      6.0380      0.3926      5.2126      0.0000 
   6   8   5    151.0112      0.3630    147.0676      0.0000 
   7   8   5      3.5847      1.1210      4.4062      0.0000 
   8   8   5     59.9660      0.3716     59.9343      0.0000 
   9   8   5     29.1591      0.3126    -29.5249      0.0000 
  10   8   5      6.8742      0.6672     -5.8018      0.0000 
  11   8   5     16.6961      0.3642    -16.2009      0.0000 
  12   8   5      3.7693      0.6118      4.5974      0.0000 
  13   8   5     17.2499      0.3696     17.9559      0.0000 
  14   8   5     38.3681      0.3483     38.0517      0.0000 
   1   9   5     13.4184      0.2133    -13.5804      0.0000 
   2   9   5      3.0340      0.3940      2.3189      0.0000 
   3   9   5     46.2041      0.2498     46.0100      0.0000 
   4   9   5     34.2248      0.2223    -34.5578      0.0000 
   5   9   5     62.6268      0.3198     62.4642      0.0000 
   6   9   5      2.4068      1.3773     -3.3909      0.0000 
   7   9   5     19.0727      0.3443     19.7184      0.0000 
   8   9   5     11.1598      0.4200     11.6387      0.0000 
   9   9   5     21.1204      0.3790     21.9024      0.0000 
  10   9   5     27.8980      0.3740     28.7484      0.0000 
  11   9   5     13.1500      0.4099    -13.4458      0.0000 
  12   9   5      3.7138      0.7496     -4.0678      0.0000 
  13   9   5     11.4087      0.4549    -12.0945      0.0000 
   0  10   5     32.0556      0.3931    -32.1282      0.0000 
   1  10   5      3.3002      0.6200     -3.7829      0.0000 
   2  10   5     46.3327      0.2740    -46.0781      0.0000 
   3  10   5     20.9011      0.2617    -21.3257      0.0000 
   4  10   5     55.5378      0.2348    -54.4518      0.0000 
   5  10   5      9.9990      0.3308     10.1426      0.0000 
   6  10   5     47.4791      0.3244    -46.9656      0.0000 
   7  10   5      3.7309      0.6508      2.0340      0.0000 
   8  10   5     24.1947      0.3948    -24.4389      0.0000 
   9  10   5      2.4104      0.9268     -1.5929      0.0000 
  10  10   5     16.4720      0.3894    -16.7099      0.0000 
  11  10   5      2.9882      0.6641      2.1784      0.0000 
  12  10   5     25.5709      0.3519    -26.0049      0.0000 
   1  11   5      3.6786      0.5493     -3.1576      0.0000 
   2  11   5      4.8024      0.4922      5.7180      0.0000 
   3  11   5     32.0717      0.2531    -32.6527      0.0000 
   4  11   5     10.9047      0.3271     11.5092      0.0000 
   5  11   5     62.6206      0.3322    -61.0797      0.0000 
   6  11   5      5.3035      0.4164      6.4925      0.0000 
   7  11   5     42.9265      0.2773    -43.2209      0.0000 
   8  11   5     11.1251      0.4605    -10.9302      0.0000 
   9  11   5     15.4155      0.3727    -15.6726      0.0000 
  10  11   5      3.1176      1.1202     -1.1162      0.0000 
  11  11   5      2.8077      1.0230     -2.1178      0.0000 
   0  12   5     49.8718      0.4962     48.9698      0.0000 
   1  12   5      3.5952      0.5015      3.3141      0.0000 
   2  12   5     42.1430      0.2584     41.5603      0.0000 
   3  12   5      3.4783      0.5416     -4.0338      0.0000 
   4  12   5      8.8128      0.3958      9.4703      0.0000 
   5  12   5      3.1962      0.6247      3.6214      0.0000 
   6  12   5     15.2678      0.3412    -15.9160      0.0000 
   7  12   5      3.4231      0.6550     -3.4853      0.0000 
   8  12   5      8.5425      0.4361      9.9061      0.0000 
   9  12   5      2.8499      0.6326     -0.4044      0.0000 
   1  13   5     51.9274      0.3361     49.7437      0.0000 
   2  13   5     20.5896      0.3013     20.7417      0.0000 
   3  13   5     19.7261      0.2981     19.5387      0.0000 
   4  13   5      7.4679      0.3635      7.0877      0.0000 
   5  13   5     10.6136      0.3854     11.8684      0.0000 
   6  13   5      4.6986      0.5608      4.2892      0.0000 
   0   0   6     41.3346      0.5435    -38.8075      0.0000 
   1   0   6     10.8622      0.3863     10.6638      0.0000 
   2   0   6     38.8813      0.3835    -39.3212      0.0000 
   3   0   6     34.9324      0.3545     35.9464      0.0000 
   4   0   6     91.9252      0.3011    -91.3726      0.0000 
   5   0   6     27.6130      0.2922     29.2347      0.0000 
   6   0   6    127.0078      0.5948   -127.6066      0.0000 
   7   0   6     31.9184      0.3611    -30.9514      0.0000 
   8   0   6    110.5682      0.2921   -109.1402      0.0000 
   9   0   6     32.2295      0.3926    -33.6548      0.0000 
  10   0   6     57.1149      0.4071    -56.6598      0.0000 
  11   0   6      7.8939      0.4318      8.2015      0.0000 
  12   0   6      0.1029      1.3574     -0.0965      0.0000 
  13   0   6     12.8496      0.5566     12.5281      0.0000 
  14   0   6     69.1119      0.6531    -69.5645      0.0000 
  15   0   6     10.6435      0.6643      8.9057      0.0000 
  16   0   6     60.5650      0.6114    -58.6945      0.0000 
  17   0   6     20.8761      0.4755     21.3830      0.0000 
   1   1   6     27.1150      0.2259     25.5176      0.0000 
   2   1   6     37.0554      0.2828     38.4398      0.0000 
   3   1   6     53.8022      0.3464    -52.6452      0.0000 
   4   1   6     59.6219      0.1901     60.4980      0.0000 
   5   1   6     53.8535      0.2523    -55.4964      0.0000 
   6   1   6      5.5386      0.2513     -5.5860      0.0000 
   7   1   6     29.0261      0.1827    -29.9532      0.0000 
   8   1   6     43.7199      0.1892    -44.0080      0.0000 
   9   1   6     16.6965      0.2156     16.3591      0.0000 
  10   1   6     23.5741      0.2112    -23.8097      0.0000 
  11   1   6      5.2948      0.2861     -5.4458      0.0000 
  12   1   6     12.4571      0.3106     11.3331      0.0000 
  13   1   6     18.1739      0.3096     18.6212      0.0000 
  14   1   6     30.1675      0.2819     31.1021      0.0000 
  15   1   6      9.2673      0.3598     -8.5761      0.0000 
  16   1   6     11.9660      0.4263     10.9638      0.0000 
  17   1   6     25.6229      0.3345    -26.6068      0.0000 
   0   2   6     71.0937      0.4069     71.7657      0.0000 
   1   2   6     72.6582      0.2466     69.3812      0.0000 
   2   2   6     69.6248      0.3070     69.7376      0.0000 
   3   2   6     32.8926      0.2135     31.7880      0.0000 
   4   2   6     95.3855      0.3092     93.9199      0.0000 
   5   2   6      7.4993      0.2133      8.1271      0.0000 
   6   2   6     45.8538      0.2248     47.7044      0.0000 
   7   2   6     14.1776      0.1475    -15.0113      0.0000 
   8   2   6     44.1782      0.1907     43.7119      0.0000 
   9   2   6     29.7631      0.2586    -30.2046      0.0000 
  10   2   6     72.7301      0.3107     71.8881      0.0000 
  11   2   6     25.5039      0.2259    -25.8406      0.0000 
  12   2   6     62.6830      0.2940     62.0134      0.0000 
  13   2   6     12.6476      0.2750     13.0688      0.0000 
  14   2   6     36.4449      0.3099     36.5372      0.0000 
  15   2   6     25.3115      0.3268     26.2574      0.0000 
  16   2   6     29.7270      0.2926     30.1616      0.0000 
  17   2   6      4.6067      0.6297      1.8598      0.0000 
   1   3   6     51.3790      0.3199     52.7547      0.0000 
   2   3   6     23.1714      0.2416    -23.4506      0.0000 
   3   3   6     56.6521      0.1462     54.8273      0.0000 
   4   3   6     48.8057      0.2471    -47.4681      0.0000 
   5   3   6     33.5212      0.2296     35.0740      0.0000 
   6   3   6     13.4392      0.1955     13.1627      0.0000 
   7   3   6     44.8204      0.2913     44.4004      0.0000 
   8   3   6     22.5551      0.2325     23.3317      0.0000 
   9   3   6     33.1038      0.2517     33.2409      0.0000 
  10   3   6     26.8355      0.2472     27.5267      0.0000 
  11   3   6      7.5770      0.3426      7.4156      0.0000 
  12   3   6     18.3024      0.2727    -18.3442      0.0000 
  13   3   6     18.6153      0.2588     18.2108      0.0000 
  14   3   6      3.0067      0.6154     -2.5569      0.0000 
  15   3   6     27.7701      0.3142     27.4762      0.0000 
  16   3   6     16.2935      0.3211    -16.6288      0.0000 
  17   3   6     28.7929      0.3518     28.2950      0.0000 
   0   4   6     47.9758      0.7563    -48.8653      0.0000 
   1   4   6     27.3196      0.2312    -28.1469      0.0000 
   2   4   6    111.5020      0.4044   -109.7358      0.0000 
   3   4   6     69.7305      0.2910    -69.4531      0.0000 
   4   4   6      3.8642      0.7535     -3.6480      0.0000 
   5   4   6      9.5592      0.2228    -11.6774      0.0000 
   6   4   6      6.1480      0.2561     -6.6495      0.0000 
   7   4   6     44.7808      0.2381     45.3659      0.0000 
   8   4   6     32.7165      0.2913    -33.4773      0.0000 
   9   4   6     28.9605      0.2630     29.0972      0.0000 
  10   4   6     50.7602      0.2947    -50.3304      0.0000 
  11   4   6     11.9936      0.2963     12.3988      0.0000 
  12   4   6     54.1551      0.2595    -52.9111      0.0000 
  13   4   6     23.3234      0.3203    -23.7952      0.0000 
  14   4   6     12.8477      0.3194    -13.5236      0.0000 
  15   4   6     30.8543      0.2935    -31.9243      0.0000 
  16   4   6     22.9088      0.3566    -23.3729      0.0000 
   1   5   6     92.7870      0.3540    -91.6016      0.0000 
   2   5   6     44.4100      0.2744    -44.6130      0.0000 
   3   5   6     54.3733      0.3059    -54.4517      0.0000 
   4   5   6     38.7542      0.2221    -39.7503      0.0000 
   5   5   6      6.0402      0.3425     -5.0649      0.0000 
   6   5   6      7.3266      0.1832     -7.9101      0.0000 
   7   5   6     33.3181      0.2529    -31.8564      0.0000 
   8   5   6     49.9104      0.2981     50.3210      0.0000 
   9   5   6      9.4410      0.4708     -9.4036      0.0000 
  10   5   6     24.1161      0.2954     25.4197      0.0000 
  11   5   6     92.5712      0.6207    -90.0337      0.0000 
  12   5   6     25.2342      0.3127    -25.8718      0.0000 
  13   5   6     41.6292      0.3016    -41.0978      0.0000 
  14   5   6     26.5618      0.3180    -26.0674      0.0000 
  15   5   6     32.1992      0.3337    -32.6604      0.0000 
  16   5   6      9.7133      0.4287    -10.6430      0.0000 
   0   6   6      2.4274      1.0596     -3.2341      0.0000 
   1   6   6      5.7320      0.3839     -6.7470      0.0000 
   2   6   6      8.9106      0.3342      8.1035      0.0000 
   3   6   6     46.0992      0.2256    -46.3525      0.0000 
   4   6   6     40.0048      0.2461     40.7998      0.0000 
   5   6   6     12.6336      0.2864    -11.9422      0.0000 
   6   6   6     53.2522      0.2881     53.6301      0.0000 
   7   6   6      2.3023      0.8337      1.3936      0.0000 
   8   6   6      7.8699      0.4107     -7.9126      0.0000 
   9   6   6     30.6081      0.2894     30.7016      0.0000 
  10   6   6     14.2862      0.3594     14.8824      0.0000 
  11   6   6     43.7383      0.3178     43.2038      0.0000 
  12   6   6      2.4712      0.8400      0.8209      0.0000 
  13   6   6     14.0135      0.3624    -14.1692      0.0000 
  14   6   6      0.8428      1.0955      0.2663      0.0000 
  15   6   6     25.1812      0.3146    -26.1273      0.0000 
   1   7   6     44.2794      0.2104     44.1403      0.0000 
   2   7   6      0.8713      0.9754      0.1021      0.0000 
   3   7   6     47.0669      0.2471     46.4833      0.0000 
   4   7   6     42.9519      0.2450     42.9168      0.0000 
   5   7   6     15.0889      0.2639     14.8763      0.0000 
   6   7   6      4.7663      0.5819      4.8908      0.0000 
   7   7   6    113.1945      0.2870    110.7001      0.0000 
   8   7   6     45.1017      0.4195    -46.7602      0.0000 
   9   7   6      9.1842      0.4585      9.7362      0.0000 
  10   7   6      4.6974      0.4970     -5.7387      0.0000 
  11   7   6     17.8991      0.3732     18.0708      0.0000 
  12   7   6     13.2527      0.3819     13.0442      0.0000 
  13   7   6     22.8768      0.3800     22.9805      0.0000 
  14   7   6      9.3139      0.3996      9.6776      0.0000 
  15   7   6     27.5353      0.4164     27.7053      0.0000 
   0   8   6      5.8012      0.5316     -5.8503      0.0000 
   1   8   6      5.4700      0.2870      5.6426      0.0000 
   2   8   6     16.6361      0.2258    -16.8407      0.0000 
   3   8   6     18.8891      0.2473     19.4738      0.0000 
   4   8   6     17.7446      0.3095     18.2326      0.0000 
   5   8   6     27.2339      0.2480    -27.4054      0.0000 
   6   8   6     11.3559      0.3620    -12.1901      0.0000 
   7   8   6      9.5826      0.3976     10.9424      0.0000 
   8   8   6     20.6501      0.3219    -22.3919      0.0000 
   9   8   6      3.0139      0.6712      1.7818      0.0000 
  10   8   6     37.6009      0.3274     38.0931      0.0000 
  11   8   6      3.7027      0.5938     -4.0238      0.0000 
  12   8   6      5.5022      0.6161      5.5983      0.0000 
  13   8   6      8.8497      0.4601      9.1891      0.0000 
  14   8   6      3.7657      0.6342     -2.6291      0.0000 
   1   9   6     13.6173      0.3251    -13.5942      0.0000 
   2   9   6      2.0679      0.8522     -0.6066      0.0000 
   3   9   6     15.6860      0.3189    -15.9492      0.0000 
   4   9   6      1.6924      0.8276      1.6935      0.0000 
   5   9   6     88.7019      0.4533    -87.1238      0.0000 
   6   9   6     13.0629      0.3856    -13.4610      0.0000 
   7   9   6     30.0465      0.3205    -30.4641      0.0000 
   8   9   6     27.7437      0.3933     28.1534      0.0000 
   9   9   6     35.9984      0.3246    -36.4973      0.0000 
  10   9   6     18.7827      0.3668    -19.2331      0.0000 
  11   9   6     17.0349      0.3595    -17.7445      0.0000 
  12   9   6      3.2756      0.7604     -1.7184      0.0000 
  13   9   6     15.9657      0.3854    -16.2216      0.0000 
   0  10   6      0.0870      1.1713     -0.0294      0.0000 
   1  10   6     19.3249      0.2935     19.8187      0.0000 
   2  10   6      5.7486      0.3739      5.8105      0.0000 
   3  10   6     32.8053      0.2630     32.4529      0.0000 
   4  10   6     39.9510      0.3095    -39.7721      0.0000 
   5  10   6     22.0719      0.4056     22.4344      0.0000 
   6  10   6     12.3446      0.4496    -12.0467      0.0000 
   7  10   6      7.2108      0.4949     -6.8882      0.0000 
   8  10   6     35.9691      0.3673    -36.5888      0.0000 
   9  10   6     45.8758      0.3764    -45.7815      0.0000 
  10  10   6      3.8811      0.5876      2.9254      0.0000 
  11  10   6     16.1386      0.3876    -16.5080      0.0000 
   1  11   6     36.8661      0.2791     36.3696      0.0000 
   2  11   6     18.3169      0.2975     18.7182      0.0000 
   3  11   6     36.1711      0.2892     36.1119      0.0000 
   4  11   6     20.3357      0.4343     20.2058      0.0000 
   5  11   6     15.1272      0.4121    -16.4915      0.0000 
   6  11   6     11.0898      0.4342    -11.5216      0.0000 
   7  11   6     16.9692      0.4462     17.4976      0.0000 
   8  11   6     13.5504      0.6157    -13.2649      0.0000 
   9  11   6     24.3679      0.4117     24.6573      0.0000 
  10  11   6     10.2446      0.5405    -10.9954      0.0000 
   0  12   6     52.4645      0.4291     51.7768      0.0000 
   1  12   6      8.6756      0.3892      9.1270      0.0000 
   2  12   6     22.6431      0.2986     21.9410      0.0000 
   3  12   6     25.7081      0.3240     25.8611      0.0000 
   4  12   6     29.8383      0.3495     30.3660      0.0000 
   5  12   6      3.8900      0.7895      3.9504      0.0000 
   6  12   6     15.3917      0.3984     15.9786      0.0000 
   7  12   6      6.9364      0.5212     -8.9274      0.0000 
   1  13   6     11.0482      0.3616    -10.8433      0.0000 
   2  13   6     11.7293      0.3848    -12.2257      0.0000 
   3  13   6     15.5825      0.3625    -15.4868      0.0000 
   4  13   6      9.0637      0.4895     10.4729      0.0000 
   1   1   7     82.2502      0.4626     82.1244      0.0000 
   2   1   7      0.0000      1.0493     -3.7355      0.0000 
   3   1   7     26.2341      0.2174     29.5203      0.0000 
   4   1   7     25.9527      0.1862    -27.6155      0.0000 
   5   1   7     68.1544      0.2847     67.0929      0.0000 
   6   1   7      2.7723      0.3849     -1.8349      0.0000 
   7   1   7     50.3892      0.2107     50.0074      0.0000 
   8   1   7     15.6587      0.2346     16.4971      0.0000 
   9   1   7     27.4651      0.2164     27.8439      0.0000 
  10   1   7     10.0734      0.3356      9.4119      0.0000 
  11   1   7     24.9210      0.2292     23.9550      0.0000 
  12   1   7      7.0563      0.3606     -7.1927      0.0000 
  13   1   7     46.5879      0.2803     47.1444      0.0000 
  14   1   7      2.3072      0.9316      1.3900      0.0000 
  15   1   7     29.2273      0.3489     29.0134      0.0000 
  16   1   7      6.0316      0.4670     -6.3849      0.0000 
  17   1   7     27.2670      0.6619     25.8877      0.0000 
   0   2   7     24.6836      0.3994    -22.3077      0.0000 
   1   2   7     14.2986      0.3396    -15.1781      0.0000 
   2   2   7     14.6573      0.2188     14.8566      0.0000 
   3   2   7     81.0435      0.3134    -78.4619      0.0000 
   4   2   7     25.1683      0.1630     25.9768      0.0000 
   5   2   7     10.1786      0.2001     -9.5060      0.0000 
   6   2   7     35.6870      0.2345     35.1991      0.0000 
   7   2   7     34.5799      0.1840     35.5478      0.0000 
   8   2   7     23.6931      0.2059     24.3288      0.0000 
   9   2   7     60.6959      0.2528     59.6811      0.0000 
  10   2   7      8.9103      0.2875      9.3056      0.0000 
  11   2   7     18.8997      0.2830     20.0414      0.0000 
  12   2   7     38.9895      0.2540     40.0846      0.0000 
  13   2   7     43.2748      0.2853    -43.2713      0.0000 
  14   2   7      3.1283      0.4864      2.4854      0.0000 
  15   2   7     32.3804      0.2929    -32.0756      0.0000 
  16   2   7     15.4290      0.4247     16.8132      0.0000 
   1   3   7     41.1144      0.3249    -42.0054      0.0000 
   2   3   7     80.1414      0.4566    -78.1776      0.0000 
   3   3   7     52.4140      0.2551    -52.0970      0.0000 
   4   3   7     65.0524      0.3527    -64.7338      0.0000 
   5   3   7     25.8445      0.2346    -27.4219      0.0000 
   6   3   7     14.8338      0.1747     15.8740      0.0000 
   7   3   7     36.3598      0.2681    -36.6253      0.0000 
   8   3   7     35.1790      0.2989     35.4629      0.0000 
   9   3   7     54.4632      0.2484    -54.2171      0.0000 
  10   3   7     44.1129      0.2192     44.2903      0.0000 
  11   3   7     42.5884      0.3246    -43.3301      0.0000 
  12   3   7      3.2244      0.4842      2.5056      0.0000 
  13   3   7     30.9267      0.3692    -31.4048      0.0000 
  14   3   7     47.7269      0.3428    -47.2539      0.0000 
  15   3   7      3.1701      0.7062     -2.7975      0.0000 
  16   3   7     24.0078      0.3373    -24.8044      0.0000 
   0   4   7     81.2890      0.3951    -79.5791      0.0000 
   1   4   7     32.9583      0.3758    -31.8174      0.0000 
   2   4   7     39.6751      0.2696    -40.6697      0.0000 
   3   4   7      6.9554      0.3036     -8.4943      0.0000 
   4   4   7     29.2050      0.2369    -30.9596      0.0000 
   5   4   7     21.5816      0.2303    -21.8837      0.0000 
   6   4   7     38.7367      0.2043    -38.7585      0.0000 
   7   4   7     28.2168      0.2439     29.2390      0.0000 
   8   4   7      8.8457      0.2806     -9.0436      0.0000 
   9   4   7     33.2418      0.2666     33.3608      0.0000 
  10   4   7     46.4069      0.3071    -47.0175      0.0000 
  11   4   7     13.2832      0.3126    -13.9605      0.0000 
  12   4   7     39.4409      0.2660    -39.6050      0.0000 
  13   4   7     12.2681      0.3535    -12.1175      0.0000 
  14   4   7     41.4697      0.3234    -42.3674      0.0000 
  15   4   7     19.2939      0.4786    -19.6892      0.0000 
  16   4   7     25.4311      0.4609    -26.2711      0.0000 
   1   5   7     53.5142      0.2325     52.2238      0.0000 
   2   5   7     11.5807      0.2297     11.5428      0.0000 
   3   5   7     16.8950      0.3305     17.8045      0.0000 
   4   5   7     27.3099      0.2319    -27.0268      0.0000 
   5   5   7     20.5744      0.2379     21.7119      0.0000 
   6   5   7      7.7763      0.3994     -7.2508      0.0000 
   7   5   7     40.1450      0.4561    -39.7179      0.0000 
   8   5   7      1.3353      1.2693     -0.1941      0.0000 
   9   5   7     67.3096      0.3752     66.0345      0.0000 
  10   5   7     23.6061      0.4253     23.9083      0.0000 
  11   5   7     27.3695      0.3719     27.5459      0.0000 
  12   5   7      2.5907      0.7751     -1.3999      0.0000 
  13   5   7     24.9044      0.3417     25.7848      0.0000 
  14   5   7      3.6704      0.5834      3.6988      0.0000 
  15   5   7     13.8715      0.4059     13.8173      0.0000 
   0   6   7     86.8520      0.5326     85.8812      0.0000 
   1   6   7      9.9566      0.2591     10.9509      0.0000 
   2   6   7     43.2536      0.2440     44.4433      0.0000 
   3   6   7     30.0279      0.2566     31.0784      0.0000 
   4   6   7     54.9086      0.2553     54.6777      0.0000 
   5   6   7     51.1881      0.3174     50.4953      0.0000 
   6   6   7     25.3811      0.3609     25.8296      0.0000 
   7   6   7     37.4192      0.4279    -37.9771      0.0000 
   8   6   7     67.1234      0.3452     65.9734      0.0000 
   9   6   7     48.2689      0.3588    -48.4072      0.0000 
  10   6   7     40.8754      0.4006     41.2731      0.0000 
  11   6   7      2.3777      0.8892      2.0416      0.0000 
  12   6   7     43.6268      0.3414     43.8693      0.0000 
  13   6   7     24.2062      0.3209     24.9815      0.0000 
  14   6   7     44.0418      0.3456     43.1680      0.0000 
  15   6   7     17.4916      0.3642     19.5008      0.0000 
   1   7   7      4.0324      0.4307     -3.6665      0.0000 
   2   7   7     52.8573      0.2973     51.8500      0.0000 
   3   7   7     18.7723      0.2494    -19.0692      0.0000 
   4   7   7     43.3838      0.2391     43.5642      0.0000 
   5   7   7     34.4957      0.2691     34.9390      0.0000 
   6   7   7     21.7182      0.3681    -22.1734      0.0000 
   7   7   7      6.8458      0.5069     -6.9879      0.0000 
   8   7   7     17.8567      0.3424    -18.2780      0.0000 
   9   7   7      5.8968      0.5764      5.9813      0.0000 
  10   7   7     47.0740      0.3405    -46.9802      0.0000 
  11   7   7     19.8438      0.3654    -20.0937      0.0000 
  12   7   7     11.5154      0.4417     11.7699      0.0000 
  13   7   7      8.0501      0.4802     -7.8755      0.0000 
  14   7   7     18.1278      0.3240     18.3779      0.0000 
   0   8   7     50.0108      0.3331    -49.6285      0.0000 
   1   8   7      3.6449      0.4887      3.4868      0.0000 
   2   8   7     55.8478      0.3696    -54.7434      0.0000 
   3   8   7     29.3876      0.2807     29.6134      0.0000 
   4   8   7     40.0229      0.2732    -39.3719      0.0000 
   5   8   7     11.2287      0.4008    -11.9273      0.0000 
   6   8   7     45.2871      0.3805    -44.7316      0.0000 
   7   8   7      8.3975      0.5732     -8.9019      0.0000 
   8   8   7     56.8540      0.3078    -56.2274      0.0000 
   9   8   7     10.1801      0.5987     -9.0199      0.0000 
  10   8   7     61.5635      0.3990    -60.4920      0.0000 
  11   8   7     16.7326      0.3629    -17.8969      0.0000 
  12   8   7     23.9138      0.3931    -23.0624      0.0000 
  13   8   7     22.0543      0.3526     21.7639      0.0000 
   1   9   7     29.7076      0.3116    -29.4582      0.0000 
   2   9   7     34.3025      0.3436     33.3159      0.0000 
   3   9   7     37.8339      0.3136    -37.6046      0.0000 
   4   9   7     29.5587      0.3730     30.5286      0.0000 
   5   9   7      3.0141      0.8995     -2.2834      0.0000 
   6   9   7     28.3924      0.3749     29.1697      0.0000 
   7   9   7      4.0320      0.5886      4.6061      0.0000 
   8   9   7     47.9891      0.4645    -48.8827      0.0000 
   9   9   7      8.3674      0.4867     -8.1093      0.0000 
  10   9   7     12.4000      0.5052    -11.4895      0.0000 
  11   9   7     24.9656      0.3418    -26.2239      0.0000 
  12   9   7      3.0912      0.5761     -1.3765      0.0000 
   0  10   7     51.0670      0.3656     48.6677      0.0000 
   1  10   7      4.1823      0.5241      5.1341      0.0000 
   2  10   7     51.2158      0.2685     50.5278      0.0000 
   3  10   7      2.8101      0.6182     -2.2567      0.0000 
   4  10   7     43.2319      0.3557     41.3615      0.0000 
   5  10   7      7.1024      0.5197      6.6122      0.0000 
   6  10   7      6.0959      1.2780      4.5444      0.0000 
   7  10   7     13.1965      0.4617    -12.7108      0.0000 
   8  10   7     24.1079      0.4026     23.5771      0.0000 
   9  10   7      5.9992      0.6871     -7.0723      0.0000 
  10  10   7     38.8019      0.4638     40.1848      0.0000 
   1  11   7     34.3741      0.3148     33.5680      0.0000 
   2  11   7      6.7822      0.3903     -6.1796      0.0000 
   3  11   7     35.8397      0.4090     36.0134      0.0000 
   4  11   7     20.5607      0.3627    -20.5664      0.0000 
   5  11   7      3.4715      0.8432     -3.4696      0.0000 
   6  11   7      7.1989      0.5392     -8.4017      0.0000 
   7  11   7     25.2216      0.4206     25.4288      0.0000 
   8  11   7     31.5733      0.3960     30.8419      0.0000 
   0  12   7     40.0743      0.4340    -39.7203      0.0000 
   1  12   7     21.2282      0.3076    -21.6694      0.0000 
   2  12   7     18.4951      0.3602    -18.6462      0.0000 
   3  12   7     32.5793      0.3493    -33.3171      0.0000 
   4  12   7     24.7526      0.3522    -24.9503      0.0000 
   5  12   7      4.1867      0.6889      5.3526      0.0000 
   6  12   7      4.4104      0.5622     -3.9733      0.0000 
   0   0   8    131.5416      1.2139    129.7740      0.0000 
   1   0   8     48.3051      0.5002    -47.2513      0.0000 
   2   0   8     85.4608      0.4820     86.4567      0.0000 
   3   0   8     35.4386      0.4109     32.5682      0.0000 
   4   0   8     19.9891      0.3275     22.0767      0.0000 
   5   0   8      4.9669      0.6103     -5.0305      0.0000 
   6   0   8     42.0007      0.2854     41.3169      0.0000 
   7   0   8     10.4131      0.3558     10.6186      0.0000 
   8   0   8     34.2000      0.3464     33.9626      0.0000 
   9   0   8     37.1411      0.2952     36.7211      0.0000 
  10   0   8     69.7682      0.4037     68.6669      0.0000 
  11   0   8      2.4546      0.8103     -3.0667      0.0000 
  12   0   8     76.6395      1.0274     76.0943      0.0000 
  13   0   8     18.1565      0.4941    -17.1130      0.0000 
  14   0   8     59.7753      0.4518     60.5958      0.0000 
  15   0   8     40.8269      0.5859    -39.8506      0.0000 
  16   0   8     19.4001      0.8851     20.6913      0.0000 
   1   1   8     28.8108      0.2067     30.2361      0.0000 
   2   1   8     53.9725      0.2574    -54.1879      0.0000 
   3   1   8     38.1484      0.2422     37.6234      0.0000 
   4   1   8     49.1756      0.2161    -49.8901      0.0000 
   5   1   8     31.1528      0.2155    -31.9428      0.0000 
   6   1   8      3.0861      0.4504      1.6631      0.0000 
   7   1   8      3.4285      0.4687      3.0099      0.0000 
   8   1   8     25.4041      0.2966     25.7664      0.0000 
   9   1   8     12.5943      0.2529     12.0858      0.0000 
  10   1   8     20.1855      0.3124     20.7146      0.0000 
  11   1   8     36.5166      0.2850     37.2428      0.0000 
  12   1   8     10.8342      0.3309     12.0123      0.0000 
  13   1   8     17.5177      0.3501     17.4941      0.0000 
  14   1   8     24.3472      0.3412    -24.7455      0.0000 
  15   1   8      2.3602      0.7715     -1.1993      0.0000 
  16   1   8     14.5199      0.4106    -15.2489      0.0000 
   0   2   8     63.0935      0.3396    -63.2465      0.0000 
   1   2   8      4.1372      0.6450      3.0097      0.0000 
   2   2   8     50.7960      0.2449    -50.9757      0.0000 
   3   2   8     21.1807      0.2536    -21.9738      0.0000 
   4   2   8     48.1989      0.3093    -47.7698      0.0000 
   5   2   8      1.8241      0.5093      1.3287      0.0000 
   6   2   8     60.2281      0.2560    -59.3421      0.0000 
   7   2   8      4.2898      0.2589     -4.6535      0.0000 
   8   2   8     79.0029      0.3029    -78.2112      0.0000 
   9   2   8     28.2764      0.2374     29.4259      0.0000 
  10   2   8     32.7013      0.3399    -32.0282      0.0000 
  11   2   8      6.6335      0.3286      5.9062      0.0000 
  12   2   8     45.3302      0.2976    -46.9066      0.0000 
  13   2   8     17.0900      0.4319    -18.4738      0.0000 
  14   2   8     27.9953      0.4009    -28.3299      0.0000 
  15   2   8      4.2809      0.6635     -4.6980      0.0000 
  16   2   8     21.9779      0.3924    -21.5375      0.0000 
   1   3   8     61.8970      0.2347    -60.1653      0.0000 
   2   3   8     19.7828      0.2306     21.6889      0.0000 
   3   3   8     39.5702      0.2221    -39.6843      0.0000 
   4   3   8      7.7488      0.2580     -7.2398      0.0000 
   5   3   8     39.1056      0.1982    -38.8613      0.0000 
   6   3   8     33.8567      0.3262     34.1199      0.0000 
   7   3   8     31.3081      0.2834     31.3445      0.0000 
   8   3   8      3.8354      0.5820     -3.9102      0.0000 
   9   3   8     50.0189      0.4422    -49.5517      0.0000 
  10   3   8     26.5326      0.3041    -27.9128      0.0000 
  11   3   8     35.2011      0.2610    -35.7324      0.0000 
  12   3   8      2.4699      0.7029     -2.6347      0.0000 
  13   3   8     35.9564      0.5509    -34.4092      0.0000 
  14   3   8     15.9383      0.3553     17.1118      0.0000 
  15   3   8     12.8366      0.3900    -12.2804      0.0000 
   0   4   8     30.4750      0.3115     30.0366      0.0000 
   1   4   8     21.8098      0.2876     22.3781      0.0000 
   2   4   8     36.3615      0.2577     35.5007      0.0000 
   3   4   8     22.1104      0.2495     23.7144      0.0000 
   4   4   8     45.5320      0.2568     46.3214      0.0000 
   5   4   8     24.2574      0.2473    -24.4838      0.0000 
   6   4   8     41.1507      0.2815     41.4675      0.0000 
   7   4   8     21.4134      0.2832    -21.3897      0.0000 
   8   4   8     31.1225      0.2761     31.3170      0.0000 
   9   4   8      8.6036      0.3965      8.6080      0.0000 
  10   4   8     34.5166      0.2681     35.2372      0.0000 
  11   4   8     12.7116      0.3090    -12.6539      0.0000 
  12   4   8     23.3819      0.3222     24.3783      0.0000 
  13   4   8      3.8086      0.7829      3.3409      0.0000 
  14   4   8     10.5198      0.4349     10.6739      0.0000 
  15   4   8     26.4447      0.3809     27.4227      0.0000 
   1   5   8     42.4238      0.3245     41.7513      0.0000 
   2   5   8     27.6302      0.2702     29.6764      0.0000 
   3   5   8     42.9769      0.2382     42.4920      0.0000 
   4   5   8     35.5375      0.2652     36.1571      0.0000 
   5   5   8     58.1339      0.3807     56.6105      0.0000 
   6   5   8     32.5972      0.2845     33.1596      0.0000 
   7   5   8     28.6450      0.4017     28.8981      0.0000 
   8   5   8     69.4817      0.4744    -68.1791      0.0000 
   9   5   8     46.7603      0.3038     46.3939      0.0000 
  10   5   8     29.0195      0.2975    -29.8677      0.0000 
  11   5   8      4.7939      0.7716      5.1314      0.0000 
  12   5   8     15.4136      0.3182     15.7684      0.0000 
  13   5   8     20.8265      0.3027     21.4483      0.0000 
  14   5   8     23.6128      0.3579     22.9051      0.0000 
   0   6   8     94.3085      0.6230    -93.3332      0.0000 
   1   6   8     13.0410      0.4101     14.2280      0.0000 
   2   6   8     35.5642      0.4354    -35.5340      0.0000 
   3   6   8     47.3995      0.2485     46.8832      0.0000 
   4   6   8      2.4010      0.6323     -1.8449      0.0000 
   5   6   8     23.7328      0.2813     23.9340      0.0000 
   6   6   8     41.0435      0.3145     41.2329      0.0000 
   7   6   8     52.3129      0.3449    -51.7714      0.0000 
   8   6   8     10.3678      0.3913     11.3743      0.0000 
   9   6   8     21.8972      0.3141    -21.5393      0.0000 
  10   6   8     33.3454      0.4186    -33.4500      0.0000 
  11   6   8      3.5875      0.6172      3.5344      0.0000 
  12   6   8     35.3722      0.3149    -35.0659      0.0000 
  13   6   8     16.5876      0.3300     17.0830      0.0000 
  14   6   8     29.3085      0.5213    -29.9900      0.0000 
   1   7   8     45.0675      0.2730    -44.7517      0.0000 
   2   7   8     23.6913      0.3238     24.2312      0.0000 
   3   7   8     37.5101      0.2662    -37.0372      0.0000 
   4   7   8      9.3325      0.5008      8.8095      0.0000 
   5   7   8     25.5931      0.4764    -26.1778      0.0000 
   6   7   8      4.4022      0.4837      4.1717      0.0000 
   7   7   8     35.5114      0.3699    -34.3182      0.0000 
   8   7   8      8.7101      0.6243     -8.1676      0.0000 
   9   7   8     50.4174      0.3312    -48.9718      0.0000 
  10   7   8     13.3405      0.4011    -13.9661      0.0000 
  11   7   8     40.1878      0.3336    -38.7843      0.0000 
  12   7   8      2.8824      0.6781      3.5894      0.0000 
  13   7   8     32.6911      0.3096    -32.4058      0.0000 
   0   8   8     16.8021      0.4861     17.6956      0.0000 
   1   8   8     25.2692      0.3451    -26.6243      0.0000 
   2   8   8      7.4608      0.4266     -7.0845      0.0000 
   3   8   8      3.5041      0.5871      3.7433      0.0000 
   4   8   8      5.0268      0.7567      5.3904      0.0000 
   5   8   8      8.6807      0.5145     -7.7395      0.0000 
   6   8   8     14.5248      0.4288    -14.8077      0.0000 
   7   8   8      8.2595      0.5482     -8.4490      0.0000 
   8   8   8      6.8524      0.4700      7.9591      0.0000 
   9   8   8      8.4127      0.4682      8.2468      0.0000 
  10   8   8      3.3972      0.7853     -3.8730      0.0000 
  11   8   8      3.2300      0.6349     -2.8298      0.0000 
  12   8   8      3.1102      0.6120      1.8124      0.0000 
   1   9   8     55.0531      0.2689     54.3650      0.0000 
   2   9   8     27.8153      0.2885    -28.7684      0.0000 
   3   9   8     20.0110      0.3879     18.8855      0.0000 
   4   9   8     22.4970      0.4705    -23.5693      0.0000 
   5   9   8     22.7790      0.4419     23.4917      0.0000 
   6   9   8     11.3847      0.4859     12.2196      0.0000 
   7   9   8      4.3058      0.7439     -5.4477      0.0000 
   8   9   8     42.7552      0.3856     42.9453      0.0000 
   9   9   8     60.9998      0.4711     61.3958      0.0000 
  10   9   8      8.1626      0.5755    -11.3088      0.0000 
  11   9   8     39.0103      0.3871     39.3240      0.0000 
   0  10   8     47.5093      0.4306     46.4742      0.0000 
   1  10   8     16.3135      0.3558    -16.7243      0.0000 
   2  10   8     40.5471      0.3514     40.7925      0.0000 
   3  10   8     16.4498      0.4089    -16.6340      0.0000 
   4  10   8      9.1204      0.4772     -9.9963      0.0000 
   5  10   8     33.8973      0.5588    -35.4127      0.0000 
   6  10   8     21.1147      0.3889    -21.7825      0.0000 
   7  10   8     28.8656      0.3938     28.9094      0.0000 
   8  10   8      2.1865      1.7556     -2.1819      0.0000 
   9  10   8     56.0619      0.3940     55.9348      0.0000 
   1  11   8     15.6683      0.3268    -15.6684      0.0000 
   2  11   8     30.8896      0.3584    -30.6616      0.0000 
   3  11   8     34.8054      0.4145    -34.6252      0.0000 
   4  11   8     33.9378      0.3674    -32.9933      0.0000 
   5  11   8     16.1913      0.4091    -15.5369      0.0000 
   6  11   8     16.1498      0.3797     17.2019      0.0000 
   7  11   8     23.8001      0.4210    -23.8334      0.0000 
   0  12   8     24.8486      0.4332    -24.6141      0.0000 
   1  12   8      3.5196      0.8128     -4.1248      0.0000 
   2  12   8     26.3815      0.4505    -27.1107      0.0000 
   3  12   8      6.4782      0.6027      6.8009      0.0000 
   1   1   9     84.8090      0.5734    -83.9864      0.0000 
   2   1   9      9.7498      0.2896     10.5091      0.0000 
   3   1   9     34.1719      0.2640    -34.0460      0.0000 
   4   1   9      9.4155      0.3046     10.1797      0.0000 
   5   1   9      0.6932      0.9693      0.6288      0.0000 
   6   1   9      6.5664      0.2988     -6.6041      0.0000 
   7   1   9     36.4849      0.2248    -36.6516      0.0000 
   8   1   9      3.4620      0.4770      1.8752      0.0000 
   9   1   9     44.1176      0.3066    -43.6945      0.0000 
  10   1   9      3.8287      0.4955      3.7707      0.0000 
  11   1   9     63.3165      0.2752    -61.9117      0.0000 
  12   1   9      2.8299      0.9184      1.0572      0.0000 
  13   1   9     42.5652      0.3556    -41.9710      0.0000 
  14   1   9      5.8863      0.5138      7.1137      0.0000 
  15   1   9     23.9963      0.5879    -23.9262      0.0000 
   0   2   9     91.8226      0.4140    -91.4456      0.0000 
   1   2   9      6.9715      0.3350      6.7826      0.0000 
   2   2   9     56.0095      0.2529    -55.7183      0.0000 
   3   2   9     12.2985      0.2648     11.5657      0.0000 
   4   2   9      7.0795      0.2992     -7.1265      0.0000 
   5   2   9     20.1850      0.2101     20.3909      0.0000 
   6   2   9     82.3531      0.2715     80.0671      0.0000 
   7   2   9     15.7957      0.2590    -16.2957      0.0000 
   8   2   9      0.6575      1.2340      1.9031      0.0000 
   9   2   9     32.2645      0.3485    -32.8010      0.0000 
  10   2   9     64.6372      0.3191    -64.1649      0.0000 
  11   2   9      7.3053      0.4265     -8.6427      0.0000 
  12   2   9     51.2246      0.3397    -50.8756      0.0000 
  13   2   9      8.7842      0.4857      9.3798      0.0000 
  14   2   9     23.6721      0.3883    -22.8491      0.0000 
  15   2   9      9.4962      0.5183     10.1878      0.0000 
   1   3   9      7.3996      0.2846      7.1432      0.0000 
   2   3   9      3.5081      0.4231     -2.9798      0.0000 
   3   3   9     56.8459      0.2732     55.9881      0.0000 
   4   3   9      3.5811      0.4347     -4.2774      0.0000 
   5   3   9     40.2198      0.2824     40.6483      0.0000 
   6   3   9     11.6376      0.4236    -11.8293      0.0000 
   7   3   9     99.6477      0.4456     97.5944      0.0000 
   8   3   9     15.7406      0.4875     15.6544      0.0000 
   9   3   9      5.2372      0.6385     -5.5308      0.0000 
  10   3   9      5.6026      0.4105      5.9033      0.0000 
  11   3   9     18.0088      0.3392     19.3780      0.0000 
  12   3   9      3.5891      0.6536      1.2700      0.0000 
  13   3   9      3.8588      0.6377     -3.2338      0.0000 
  14   3   9      3.1570      0.7272      3.3259      0.0000 
   0   4   9      4.2202      1.0072      5.4940      0.0000 
   1   4   9      9.1907      0.3251      9.6059      0.0000 
   2   4   9     31.9654      0.2950     32.5349      0.0000 
   3   4   9     13.3829      0.2755     13.9433      0.0000 
   4   4   9     54.6801      0.2731     54.5337      0.0000 
   5   4   9      2.6412      0.5852      2.1063      0.0000 
   6   4   9     28.7681      0.2996     29.0610      0.0000 
   7   4   9      4.0191      0.5848      3.7760      0.0000 
   8   4   9     27.0027      0.3279     28.0831      0.0000 
   9   4   9      7.6602      0.3601     -7.6002      0.0000 
  10   4   9     53.9827      0.3363     53.8329      0.0000 
  11   4   9      6.6100      0.4931     -6.6680      0.0000 
  12   4   9      2.4903      0.7180      1.9317      0.0000 
  13   4   9      2.9855      0.8435      3.7467      0.0000 
  14   4   9     17.8864      0.3595     19.7186      0.0000 
   1   5   9     32.7925      0.3319    -32.7209      0.0000 
   2   5   9      9.9360      0.4100     11.0792      0.0000 
   3   5   9     15.2188      0.3454    -16.2008      0.0000 
   4   5   9      6.0921      0.4131      6.7256      0.0000 
   5   5   9     26.8684      0.3242    -27.0884      0.0000 
   6   5   9      5.5107      0.5225      5.6932      0.0000 
   7   5   9      1.4795      1.1048     -1.0754      0.0000 
   8   5   9     30.9660      0.2864    -30.8013      0.0000 
   9   5   9      6.3843      0.6876     -6.0026      0.0000 
  10   5   9      3.7880      0.6513      3.7979      0.0000 
  11   5   9     32.5423      0.3164    -32.0819      0.0000 
  12   5   9      3.1488      0.5738     -1.7241      0.0000 
  13   5   9     29.0820      0.3397    -30.4458      0.0000 
   0   6   9     14.7339      0.7002    -15.2522      0.0000 
   1   6   9     31.1888      0.2955     32.4222      0.0000 
   2   6   9     34.8305      0.4113    -35.5241      0.0000 
   3   6   9     17.3247      0.3635    -18.1022      0.0000 
   4   6   9     56.5825      0.4506    -56.0665      0.0000 
   5   6   9      0.3152      1.3621      0.9418      0.0000 
   6   6   9     62.4875      0.4033    -61.4816      0.0000 
   7   6   9      6.9402      0.4263     -7.2101      0.0000 
   8   6   9     60.2278      0.3334    -59.5513      0.0000 
   9   6   9      3.7981      0.9501      3.4632      0.0000 
  10   6   9     18.0561      0.3775    -18.6359      0.0000 
  11   6   9      7.7286      0.4062      7.4896      0.0000 
  12   6   9     14.9096      0.3355    -16.1948      0.0000 
  13   6   9      8.7360      0.5435     -9.2930      0.0000 
   1   7   9     41.6595      0.3673     40.5424      0.0000 
   2   7   9     16.1729      0.3383    -16.5390      0.0000 
   3   7   9      8.4869      0.3648     -7.3266      0.0000 
   4   7   9      3.6364      0.8570      2.6546      0.0000 
   5   7   9     34.3244      0.3605    -34.8075      0.0000 
   6   7   9     10.5060      0.5357     10.1815      0.0000 
   7   7   9     21.7711      0.4875    -22.0693      0.0000 
   8   7   9      9.3862      0.4831      9.6904      0.0000 
   9   7   9      2.8930      0.6317      2.7430      0.0000 
  10   7   9      9.4382      0.4350      9.5922      0.0000 
  11   7   9     33.3824      0.3288     33.1901      0.0000 
  12   7   9     10.2274      0.3510    -10.4358      0.0000 
   0   8   9     72.5522      0.5331     71.0054      0.0000 
   1   8   9     17.2562      0.4404    -18.2499      0.0000 
   2   8   9     62.7973      0.2780     59.9658      0.0000 
   3   8   9     32.6982      0.3593    -34.4872      0.0000 
   4   8   9     27.1372      0.4464     27.7810      0.0000 
   5   8   9      3.4563      0.6654     -2.8688      0.0000 
   6   8   9     18.6432      0.4321     18.5394      0.0000 
   7   8   9     16.1607      0.4441     16.4258      0.0000 
   8   8   9     17.1381      0.4285     17.3765      0.0000 
   9   8   9     11.9882      0.6544     12.8122      0.0000 
  10   8   9     53.1983      0.3912     51.9548      0.0000 
  11   8   9      8.8554      0.4661      9.1486      0.0000 
   1   9   9     40.7746      0.3308     41.6918      0.0000 
   2   9   9      2.4640      0.9801      0.4608      0.0000 
   3   9   9      8.0593      0.5054      8.2240      0.0000 
   4   9   9     13.5458      0.5691    -14.7723      0.0000 
   5   9   9     10.4506      0.6993    -11.6871      0.0000 
   6   9   9      3.0445      0.9148     -1.6366      0.0000 
   7   9   9      3.3025      0.9617      1.8873      0.0000 
   8   9   9      4.0826      0.7417      3.7852      0.0000 
   9   9   9      3.4833      0.8306     -2.3499      0.0000 
   0  10   9     36.8637      0.4710    -37.0117      0.0000 
   1  10   9      3.9121      0.5988      3.3486      0.0000 
   2  10   9     28.3069      0.3435    -27.9447      0.0000 
   3  10   9      2.4155      1.1153      2.3170      0.0000 
   4  10   9     29.3578      0.3653    -28.1595      0.0000 
   5  10   9      7.1917      0.8149      7.1371      0.0000 
   6  10   9     29.0893      0.3873    -28.5621      0.0000 
   7  10   9      3.0828      1.0336      0.5781      0.0000 
   1  11   9     44.6959      0.4091    -43.4777      0.0000 
   2  11   9      7.8272      0.5550      7.6181      0.0000 
   3  11   9     15.9634      0.4007    -15.0502      0.0000 
   4  11   9     16.1544      0.4796     17.1923      0.0000 
   0   0  10    113.4835      0.4967   -113.4644      0.0000 
   1   0  10     27.6209      0.3786    -27.8555      0.0000 
   2   0  10     66.5152      0.4385    -66.2228      0.0000 
   3   0  10     33.4652      0.4061     32.9030      0.0000 
   4   0  10     11.8662      0.3704    -12.8677      0.0000 
   5   0  10     49.6096      0.2905    -48.5493      0.0000 
   6   0  10     50.2443      0.3637    -50.1900      0.0000 
   7   0  10      3.8803      0.7922     -4.4879      0.0000 
   8   0  10     21.3506      0.3224    -22.4530      0.0000 
   9   0  10     18.9654      0.4502     19.3383      0.0000 
  10   0  10     65.7110      0.8000    -65.8304      0.0000 
  11   0  10      9.2375      0.5470      9.4462      0.0000 
  12   0  10     65.8404      0.5915    -62.8624      0.0000 
  13   0  10      9.8429      0.7610     10.5724      0.0000 
  14   0  10     29.3598      0.6233    -28.5681      0.0000 
   1   1  10     48.8267      0.3172    -48.0722      0.0000 
   2   1  10     20.9782      0.2720    -21.1005      0.0000 
   3   1  10     29.8970      0.3285    -29.2114      0.0000 
   4   1  10     14.2003      0.2456     14.7234      0.0000 
   5   1  10     71.2531      0.2799     69.4430      0.0000 
   6   1  10      8.9570      0.2561      9.8694      0.0000 
   7   1  10      2.6884      0.7823      2.7228      0.0000 
   8   1  10      1.1981      1.0356      0.1592      0.0000 
   9   1  10      3.6500      0.7030     -4.1647      0.0000 
  10   1  10      6.2850      0.5347     -6.3969      0.0000 
  11   1  10     52.7997      0.4415    -51.2422      0.0000 
  12   1  10     12.0213      0.4684     12.5524      0.0000 
  13   1  10     35.7448      0.3789    -35.0514      0.0000 
  14   1  10     12.1875      0.4507    -13.1083      0.0000 
   0   2  10     33.5912      0.3727     33.9945      0.0000 
   1   2  10      1.5777      0.9437     -1.7770      0.0000 
   2   2  10     48.1470      0.2672     48.1784      0.0000 
   3   2  10     28.1457      0.3429    -28.7183      0.0000 
   4   2  10     31.9402      0.2457     32.4355      0.0000 
   5   2  10      4.5172      0.4049     -4.7966      0.0000 
   6   2  10     62.8495      0.3458     62.6959      0.0000 
   7   2  10     10.6197      0.3706     11.0362      0.0000 
   8   2  10     68.6831      0.3201     67.2907      0.0000 
   9   2  10     18.0478      0.3606     18.2269      0.0000 
  10   2  10      7.9265      0.4526      9.0510      0.0000 
  11   2  10     11.5959      0.3627     12.7625      0.0000 
  12   2  10     29.5264      0.5556     29.8273      0.0000 
  13   2  10     18.4094      0.5272    -19.5318      0.0000 
  14   2  10     28.7984      0.6774     29.2165      0.0000 
   1   3  10     53.3308      0.3039     52.2316      0.0000 
   2   3  10      2.0763      1.4421     -1.4447      0.0000 
   3   3  10     27.7816      0.2538     27.8086      0.0000 
   4   3  10     16.0951      0.3127    -16.4668      0.0000 
   5   3  10     13.4414      0.3156     13.9726      0.0000 
   6   3  10     10.4774      0.3753    -11.0391      0.0000 
   7   3  10     14.9237      0.3609    -16.0396      0.0000 
   8   3  10     29.5270      0.3145     29.4495      0.0000 
   9   3  10     22.5792      0.3728     23.1489      0.0000 
  10   3  10     17.9537      0.3742    -18.0423      0.0000 
  11   3  10     67.0551      0.3347     64.3816      0.0000 
  12   3  10      7.6300      0.4837     -8.6122      0.0000 
  13   3  10     20.7144      0.3902     20.9962      0.0000 
   0   4  10      4.2454      0.6096     -5.1412      0.0000 
   1   4  10      7.5724      0.5036      8.1903      0.0000 
   2   4  10      9.8126      0.4494    -10.0931      0.0000 
   3   4  10     34.6547      0.2943     35.3191      0.0000 
   4   4  10     63.2808      0.3974    -62.1858      0.0000 
   5   4  10      2.7925      0.5555      2.4355      0.0000 
   6   4  10     54.2035      0.3263    -54.0828      0.0000 
   7   4  10      2.8666      0.7959     -3.3454      0.0000 
   8   4  10     10.4975      0.4275    -10.4231      0.0000 
   9   4  10     22.9809      0.3902    -22.6686      0.0000 
  10   4  10     17.5330      0.3401    -19.5720      0.0000 
  11   4  10      7.7491      0.5598     -8.7241      0.0000 
  12   4  10      1.9470      0.9134     -1.7629      0.0000 
  13   4  10     13.7540      0.3791     13.5927      0.0000 
   1   5  10      0.2818      1.8621      0.2221      0.0000 
   2   5  10     12.6807      0.3869     12.7167      0.0000 
   3   5  10     41.6658      0.4423    -41.9541      0.0000 
   4   5  10     19.4621      1.0439     19.2716      0.0000 
   5   5  10     66.4386      0.4091    -64.6274      0.0000 
   6   5  10      6.9731      0.4144      5.9758      0.0000 
   7   5  10     65.6187      0.4364    -63.6163      0.0000 
   8   5  10     27.9075      0.4236    -28.9064      0.0000 
   9   5  10     35.7813      0.3072    -35.5069      0.0000 
  10   5  10      4.6210      0.6594     -4.6496      0.0000 
  11   5  10     12.5768      0.3258     13.9719      0.0000 
  12   5  10      6.6158      0.5808      7.1872      0.0000 
   0   6  10     37.2918      0.4743     36.2658      0.0000 
   1   6  10     12.8680      0.5662     14.7253      0.0000 
   2   6  10     42.4333      0.3223     43.3211      0.0000 
   3   6  10     14.7457      0.3519     15.6429      0.0000 
   4   6  10      6.4441      0.7826     -6.6197      0.0000 
   5   6  10      8.3427      0.6070      8.5673      0.0000 
   6   6  10     22.5169      0.5093    -22.4610      0.0000 
   7   6  10     19.0033      0.4141    -19.3242      0.0000 
   8   6  10      3.5527      0.6456      2.2076      0.0000 
   9   6  10     12.0383      0.5631    -11.9948      0.0000 
  10   6  10     24.3374      0.5154     24.3701      0.0000 
  11   6  10      2.7596      0.6316     -1.1758      0.0000 
   1   7  10     26.1234      0.3360     24.7453      0.0000 
   2   7  10     18.3711      0.3641    -20.3877      0.0000 
   3   7  10     43.6452      0.4119     42.9555      0.0000 
   4   7  10      2.9703      1.1697      2.9443      0.0000 
   5   7  10     34.5733      0.4301     33.7783      0.0000 
   6   7  10      5.7085      0.6392      4.9553      0.0000 
   7   7  10     27.4723      0.3895     27.0370      0.0000 
   8   7  10      2.4190      0.9911     -1.9954      0.0000 
   9   7  10     25.4677      0.4770     24.5604      0.0000 
  10   7  10      3.3630      0.6817      2.4469      0.0000 
   0   8  10     12.4964      0.6191     14.3280      0.0000 
   1   8  10     16.1776      0.3733     17.3242      0.0000 
   2   8  10      9.5516      1.0052    -10.7910      0.0000 
   3   8  10      1.9619      1.5483     -2.2577      0.0000 
   4   8  10      9.7779      0.5752      9.9137      0.0000 
   5   8  10      3.2240      0.8348      0.5682      0.0000 
   6   8  10      5.6580      0.7077      5.6403      0.0000 
   7   8  10      3.0537      0.6711      3.2410      0.0000 
   8   8  10      4.4316      0.6770      4.2771      0.0000 
   9   8  10      8.4508      0.4945      9.0169      0.0000 
   1   9  10     39.7905      0.3757    -38.6030      0.0000 
   2   9  10     11.1512      0.6261    -10.4611      0.0000 
   3   9  10     38.1293      0.4326    -37.5405      0.0000 
   4   9  10      5.1695      0.7583     -4.7141      0.0000 
   5   9  10      5.6406      0.7738     -5.3923      0.0000 
   6   9  10      3.0478      0.6757     -0.1047      0.0000 
   7   9  10     15.3454      0.5778    -16.6091      0.0000 
   0  10  10     42.4352      0.6211    -41.3662      0.0000 
   1  10  10      3.7747      0.6069      1.3020      0.0000 
   2  10  10     28.9045      0.3822    -28.3472      0.0000 
   3  10  10     17.8035      0.3966    -18.8451      0.0000 
   4  10  10      2.3576      0.8925     -1.5136      0.0000 
   5  10  10     14.1891      0.4567    -13.5371      0.0000 
   1   1  11     33.6595      0.2379     33.3201      0.0000 
   2   1  11     19.6589      0.3116    -19.5665      0.0000 
   3   1  11      8.4783      0.3426      8.6940      0.0000 
   4   1  11     17.4657      0.2565     18.2693      0.0000 
   5   1  11     69.6120      0.2810     67.8554      0.0000 
   6   1  11     12.3426      0.3174     12.4258      0.0000 
   7   1  11     37.3747      0.2838     37.2915      0.0000 
   8   1  11     20.7374      0.3438    -21.2561      0.0000 
   9   1  11     50.0934      0.3692     48.9142      0.0000 
  10   1  11      6.2817      0.5975     -6.7618      0.0000 
  11   1  11      9.1435      0.6304      8.3174      0.0000 
  12   1  11     10.0172      0.6196     10.3423      0.0000 
   0   2  11     45.7124      1.0118     45.6357      0.0000 
   1   2  11      5.1560      0.6626      5.6398      0.0000 
   2   2  11     42.0486      0.3338     42.4095      0.0000 
   3   2  11     49.0443      0.4485     48.2579      0.0000 
   4   2  11      3.5609      0.4774      3.9949      0.0000 
   5   2  11      4.4597      0.5330     -4.3292      0.0000 
   6   2  11     13.9448      0.3524    -13.6828      0.0000 
   7   2  11      8.9386      0.4168     -8.3123      0.0000 
   8   2  11     10.8653      0.3718    -11.1179      0.0000 
   9   2  11     12.9680      0.3505    -12.8683      0.0000 
  10   2  11     14.7229      0.3900     15.1091      0.0000 
  11   2  11     23.4022      0.3661    -23.8733      0.0000 
  12   2  11     42.9358      0.3624     43.1144      0.0000 
   1   3  11     20.4061      0.4046    -20.7702      0.0000 
   2   3  11     31.7454      0.4104     32.8304      0.0000 
   3   3  11     40.2780      0.3006    -40.3264      0.0000 
   4   3  11     43.7778      0.3784     43.7383      0.0000 
   5   3  11     49.8075      0.4463    -48.8699      0.0000 
   6   3  11     13.9415      0.3572    -14.2596      0.0000 
   7   3  11     27.9342      0.3894    -28.0431      0.0000 
   8   3  11     14.1664      0.3894    -13.8112      0.0000 
   9   3  11     16.8145      0.5197    -17.0469      0.0000 
  10   3  11     46.4664      0.4150    -46.1626      0.0000 
  11   3  11      1.2593      1.0970      1.2541      0.0000 
  12   3  11     18.4590      0.3926     18.6015      0.0000 
   0   4  11     10.8648      1.1520    -10.6127      0.0000 
   1   4  11      2.9657      0.8451      1.0596      0.0000 
   2   4  11     17.8584      0.3536    -18.1824      0.0000 
   3   4  11     33.2881      0.4578     33.3666      0.0000 
   4   4  11     39.6158      0.3601    -40.2485      0.0000 
   5   4  11      4.3374      0.9186      4.8148      0.0000 
   6   4  11     54.4285      0.4113    -53.8337      0.0000 
   7   4  11     19.3088      0.5339    -19.3948      0.0000 
   8   4  11     26.9421      0.3687    -26.8782      0.0000 
   9   4  11     31.9058      0.3150    -31.9601      0.0000 
  10   4  11     17.5044      0.3418    -17.7921      0.0000 
  11   4  11      2.3137      1.0236     -0.3864      0.0000 
   1   5  11     22.9128      0.3782     23.3325      0.0000 
   2   5  11     16.9748      0.3401     18.4323      0.0000 
   3   5  11     20.4357      0.4108     20.4745      0.0000 
   4   5  11      3.0134      0.7689      0.7444      0.0000 
   5   5  11     17.8488      0.4491     18.6085      0.0000 
   6   5  11      2.4268      1.1965     -0.9767      0.0000 
   7   5  11      3.6405      0.7730     -4.8255      0.0000 
   8   5  11      5.5384      0.5979      5.1866      0.0000 
   9   5  11     31.1531      0.4211     31.1357      0.0000 
  10   5  11      6.8814      0.5962     -6.1144      0.0000 
  11   5  11     12.2195      0.4916     12.8268      0.0000 
   0   6  11      2.3543      1.4315      1.4813      0.0000 
   1   6  11     10.7689      0.4085    -11.5690      0.0000 
   2   6  11     37.4014      0.4615     38.0612      0.0000 
   3   6  11     19.8320      0.5801    -20.4402      0.0000 
   4   6  11     46.1672      0.4205     45.3806      0.0000 
   5   6  11     13.6893      0.5970    -14.5106      0.0000 
   6   6  11     56.1925      0.4084     55.8934      0.0000 
   7   6  11     15.9858      0.4841     16.6257      0.0000 
   8   6  11     42.2386      0.4634     42.8238      0.0000 
   9   6  11     20.2099      0.4300     21.0830      0.0000 
  10   6  11     11.4939      0.5372     11.8670      0.0000 
   1   7  11     11.7417      0.4315    -11.0623      0.0000 
   2   7  11     35.6129      0.4293    -36.9327      0.0000 
   3   7  11      6.3953      0.8387     -6.4679      0.0000 
   4   7  11     26.2927      0.4593    -27.0099      0.0000 
   5   7  11     11.4753      0.5521     12.1704      0.0000 
   6   7  11      4.3307      0.6927      5.6627      0.0000 
   7   7  11      8.2230      0.6647      8.0106      0.0000 
   8   7  11     17.6230      0.4602     17.2649      0.0000 
   0   8  11     47.7611      0.4724    -46.3852      0.0000 
   1   8  11     22.1289      0.3855    -22.1655      0.0000 
   2   8  11     43.0427      0.4589    -41.2683      0.0000 
   3   8  11     20.0421      0.5252    -19.2369      0.0000 
   4   8  11     32.0795      0.4701    -32.3339      0.0000 
   5   8  11      3.8843      0.7880     -4.9077      0.0000 
   6   8  11     13.4410      0.6133    -13.8977      0.0000 
   7   8  11     14.6731      0.5128     14.8757      0.0000 
   1   9  11     16.0061      0.4170    -16.2960      0.0000 
   2   9  11     27.2532      0.4616    -26.7137      0.0000 
   3   9  11      7.8642      0.6090     -7.2700      0.0000 
   4   9  11     13.9682      0.5297    -14.7298      0.0000 
   0   0  12     37.1905      0.4598     37.1168      0.0000 
   1   0  12      3.4253      0.7139      3.4709      0.0000 
   2   0  12      0.0279      1.2923     -0.0273      0.0000 
   3   0  12     13.8913      0.5797     14.6194      0.0000 
   4   0  12     82.1062      1.2467     79.8567      0.0000 
   5   0  12     29.1796      0.5661     30.0686      0.0000 
   6   0  12     65.3391      0.6351     63.2872      0.0000 
   7   0  12     23.9313      0.9740    -24.8211      0.0000 
   8   0  12     56.6628      0.8670     55.3595      0.0000 
   9   0  12     52.0868      0.8493    -50.2062      0.0000 
  10   0  12     28.5382      0.5751     28.9050      0.0000 
  11   0  12     18.5873      0.6231     18.9427      0.0000 
   1   1  12      6.3872      0.6545     -6.3584      0.0000 
   2   1  12     46.9684      0.5033     45.9466      0.0000 
   3   1  12     28.4703      0.3466     28.0754      0.0000 
   4   1  12     37.1614      0.3222     36.2377      0.0000 
   5   1  12      6.8000      0.4417      6.7734      0.0000 
   6   1  12      3.7101      0.6603     -3.8991      0.0000 
   7   1  12      3.1939      0.8390      2.8904      0.0000 
   8   1  12     36.2382      0.4795    -36.3579      0.0000 
   9   1  12      2.9846      0.8255      1.3321      0.0000 
  10   1  12     10.5000      0.5244     -9.7721      0.0000 
  11   1  12      2.6012      1.2344      2.9638      0.0000 
   0   2  12      4.6144      1.2374     -6.3599      0.0000 
   1   2  12     42.6104      0.3397     42.0272      0.0000 
   2   2  12     40.3986      0.4831    -40.1953      0.0000 
   3   2  12     12.7556      0.4120    -12.8922      0.0000 
   4   2  12     59.5042      0.6527    -57.6418      0.0000 
   5   2  12      6.3954      0.3840      7.0354      0.0000 
   6   2  12     34.9209      0.3314    -34.8847      0.0000 
   7   2  12      3.0826      0.7096     -2.0799      0.0000 
   8   2  12     33.1477      0.3274    -33.9708      0.0000 
   9   2  12      9.1008      0.4404     -9.9397      0.0000 
  10   2  12     13.9165      0.5455    -14.9414      0.0000 
   1   3  12     16.8066      0.7211    -17.0136      0.0000 
   2   3  12     29.1846      0.4604    -29.6873      0.0000 
   3   3  12     20.6437      0.3790    -21.0450      0.0000 
   4   3  12      3.7519      0.7510     -2.7914      0.0000 
   5   3  12     28.0418      0.4407    -28.5928      0.0000 
   6   3  12      0.2448      1.6060     -0.0033      0.0000 
   7   3  12     19.2529      0.4132    -19.5697      0.0000 
   8   3  12     13.3658      0.3479     13.6118      0.0000 
   9   3  12     18.0841      0.4551    -18.3105      0.0000 
  10   3  12     10.6666      0.4302     10.4225      0.0000 
   0   4  12     47.4721      0.8237     48.3545      0.0000 
   1   4  12     11.4936      0.4291    -11.7905      0.0000 
   2   4  12     27.1364      0.3913     26.2810      0.0000 
   3   4  12     14.1833      0.4673    -14.1009      0.0000 
   4   4  12     15.6295      0.5327     16.1796      0.0000 
   5   4  12     19.1097      0.5777    -19.7482      0.0000 
   6   4  12     13.1248      0.5455     13.5351      0.0000 
   7   4  12     27.2754      0.3875     27.3890      0.0000 
   8   4  12     14.7884      0.4258     15.4441      0.0000 
   9   4  12     16.3215      0.5120     16.6102      0.0000 
   1   5  12     16.3816      0.4487     15.7489      0.0000 
   2   5  12     35.8275      0.3930    -34.9289      0.0000 
   3   5  12     38.5594      0.4522     38.7642      0.0000 
   4   5  12     31.6704      0.4253    -32.2647      0.0000 
   5   5  12     28.1572      0.4036     28.1382      0.0000 
   6   5  12     11.8090      0.5491    -12.7572      0.0000 
   7   5  12     37.8449      0.4388     38.4961      0.0000 
   8   5  12     38.3331      0.4130     38.4899      0.0000 
   9   5  12     12.0084      0.4797     11.9387      0.0000 
   0   6  12      9.6223      0.6482    -11.2244      0.0000 
   1   6  12     16.3377      0.4459    -17.9571      0.0000 
   2   6  12      4.1441      0.7976     -3.7286      0.0000 
   3   6  12     28.1791      0.4032    -28.5067      0.0000 
   4   6  12     12.1629      0.5207    -13.5310      0.0000 
   5   6  12      2.9976      0.8171      0.9511      0.0000 
   6   6  12     11.9355      0.5638    -12.5295      0.0000 
   7   6  12     17.8833      0.4637     18.0992      0.0000 
   1   7  12     32.1767      0.4139    -31.3569      0.0000 
   2   7  12     13.1340      0.4833    -13.4745      0.0000 
   3   7  12     17.6951      0.4405    -17.5591      0.0000 
   4   7  12      4.0834      0.7695     -3.1804      0.0000 
   5   7  12     26.3095      0.6217    -26.1966      0.0000 
   6   7  12      8.8598      0.7547     -9.1365      0.0000 
   0   8  12      3.7889      1.5431     -3.0647      0.0000 
   1   8  12      4.9046      0.5883      4.9532      0.0000 
   2   8  12      4.0762      0.9502     -2.3905      0.0000 
   3   8  12      3.2725      0.8614      2.5483      0.0000 
   1   1  13      0.2366      1.0824      0.2342      0.0000 
   2   1  13     10.8319      0.4754    -10.9058      0.0000 
   3   1  13     47.8527      0.4033    -46.5705      0.0000 
   4   1  13     20.1849      0.4264    -20.3761      0.0000 
   5   1  13     41.0770      0.4763    -39.4979      0.0000 
   6   1  13      9.8718      0.5287     10.8284      0.0000 
   7   1  13     57.6200      0.5732    -55.4598      0.0000 
   8   1  13     12.1818      0.4881     12.8860      0.0000 
   0   2  13     26.9290      0.5975     26.8554      0.0000 
   1   2  13     39.8679      0.3964    -39.5318      0.0000 
   2   2  13     19.7452      0.3728    -20.1483      0.0000 
   3   2  13     48.1246      0.4077    -47.8194      0.0000 
   4   2  13     16.9430      0.3826    -17.4673      0.0000 
   5   2  13      3.4394      1.1474     -3.0839      0.0000 
   6   2  13     38.8309      0.6079    -38.0889      0.0000 
   7   2  13     19.4738      0.5241     19.7589      0.0000 
   8   2  13     19.3796      0.7612    -19.8257      0.0000 
   1   3  13     37.3045      0.3653     37.9060      0.0000 
   2   3  13     10.7038      0.4797    -11.6626      0.0000 
   3   3  13     35.2850      0.3778     34.8358      0.0000 
   4   3  13      5.1285      0.5189     -5.4164      0.0000 
   5   3  13      3.9362      0.8776      3.6374      0.0000 
   6   3  13      2.0024      1.1126      0.0904      0.0000 
   7   3  13      6.5178      0.5225      6.4178      0.0000 
   8   3  13     13.3316      0.4578     13.5493      0.0000 
   0   4  13     62.6217      0.5832     60.0017      0.0000 
   1   4  13     20.7521      0.3774     22.6171      0.0000 
   2   4  13     20.5882      0.4147     19.9060      0.0000 
   3   4  13     10.7964      0.5068    -10.6176      0.0000 
   4   4  13     21.8242      0.4099     22.5291      0.0000 
   5   4  13      8.4097      0.5414     -8.8854      0.0000 
   6   4  13      9.2791      0.5126      9.3524      0.0000 
   7   4  13      2.8848      0.7388      0.6730      0.0000 
   1   5  13     17.7846      0.5607    -18.6605      0.0000 
   2   5  13      4.9459      0.7178     -4.9214      0.0000 
   3   5  13     14.5773      0.4582    -14.3023      0.0000 
   4   5  13      9.3981      0.5467     -8.6673      0.0000 
   5   5  13     17.8922      0.4228    -16.9877      0.0000 
   6   5  13      3.5040      0.7179      4.6253      0.0000 
   0   6  13     42.7624      1.0430    -42.2733      0.0000 
   1   6  13     11.5210      0.5073     10.8698      0.0000 
   2   6  13     35.6543      0.3958    -35.3289      0.0000 
   3   6  13     16.2232      0.4652     15.9683      0.0000 
   4   6  13     13.2281      0.4660    -14.4090      0.0000 
   0   0  14     13.0094      0.8761    -14.6484      0.0000 
   1   0  14     11.8971      0.9919    -12.0389      0.0000 
   2   0  14     15.6153      0.8578    -16.9158      0.0000 
   3   0  14      3.3742      1.2679      5.1831      0.0000 
   4   0  14     50.9371      0.8361    -48.9940      0.0000 
   5   0  14      6.2389      1.4275      6.8846      0.0000 
   1   1  14      9.1883      0.4548      9.5819      0.0000 
   2   1  14      6.3810      0.6278     -6.6654      0.0000 
   3   1  14      3.1763      0.9826      3.6562      0.0000 
   4   1  14     16.8218      0.4937    -17.4352      0.0000 
   5   1  14     33.9080      0.4790    -34.0974      0.0000 
   0   2  14     24.4289      0.7246     23.4573      0.0000 
   1   2  14      1.0851      1.1967     -1.4602      0.0000 
   2   2  14     50.7075      0.6287     50.1372      0.0000 
   3   2  14      2.5795      1.2980      1.8001      0.0000 
   4   2  14     11.8728      0.6476     12.1052      0.0000 
   5   2  14     10.3653      0.6443     10.7294      0.0000 
   1   3  14     21.9033      0.4268     23.2446      0.0000 
   2   3  14     28.1800      0.3874     29.5550      0.0000 
   3   3  14      2.5646      0.9886      2.3457      0.0000 
   4   3  14      2.4764      1.2083      2.8133      0.0000 
   0   4  14     22.4769      0.5605    -22.6501      0.0000 
   1   4  14     32.8343      0.6468    -32.9561      0.0000 
   2   4  14     37.6980      0.4027    -38.0963      0.0000 
                                                     
